# Supplementary material for: Disruption of the Nα-Acetyltransferase NatB Causes Sensitivity to Reductive Stress in Arabidopsis thaliana
Source: Front Plant Sci. 2022 Jan 3;12:799954. doi: 10.3389/fpls.2021.799954 (PMC8761761; doi:10.3389/fpls.2021.799954)
Supplement: Supplementary file 2 [file Data_Sheet_2.xlsx]

## Sheet: Supplemental_Table_1
Supplemental Table 1: Experimentally verified subcellular localization (according to eSLDB) and experimentally verified AcN-status (according to N-ter) of putative Nat substrates in Arabidopsis thaliana. Putative modifying Nats were assigned according to the N-terminal sequence of proteins (NatA: MA, MS, MV, MG, MC, MT; NatB: MD, MN, MQ, MD; NatC/E/F: ML, MK, MM, MY, MF, MI; remainder: non-acetyl…
TAIR-ID	Subcellular localization according to eSLDB (experimentally verified)	N-terminal sequence	Putative modifying Nat	AcN-status > 10 % according to N-ter
AT5G64410.1	Transmembrane	MA	NatA	No
AT3G61830.1	Nucleus	MA	NatA	No
AT1G17745.1	Plastid	MA	NatA	No
AT1G17745.2	Plastid	MA	NatA	No
AT5G19910.1	Nucleus	MA	NatA	No
AT5G40820.1	Nucleus	MA	NatA	No
AT2G37240.1	Plastid	MA	NatA	Yes
AT5G14660.1	Plastid	MA	NatA	No
AT2G26930.1	Plastid	MA	NatA	No
AT1G12920.1	Cytoplasm	MA	NatA	No
AT5G14660.2	Plastid	MA	NatA	No
ATMG00530.1	Mitochondrion	MA	NatA	No
AT2G07776.2	Mitochondrion	MA	NatA	No
AT5G50440.1	Transmembrane, Golgi	MA	NatA	No
AT5G17920.1	Cytoplasm	MA	NatA	Yes
AT3G46520.1	Cytoplasm	MA	NatA	Yes
AT2G26990.1	Cytoplasm, Nucleus	MA	NatA	No
AT3G03100.1	Membrane, Mitochondrion	MA	NatA	Yes
AT1G75830.1	Secretory pathway	MA	NatA	No
AT5G20570.1	Cytoplasm, Nucleus	MA	NatA	Yes
AT3G02600.1	Plastid, Transmembrane	MA	NatA	No
AT1G80740.1	Nucleus	MA	NatA	No
AT3G27840.1	Plastid	MA	NatA	No
AT2G02930.1	Cytoplasm	MA	NatA	Yes
AT5G20230.1	Membrane	MA	NatA	No
AT2G33740.2	Plastid, Membrane	MA	NatA	No
AT2G04032.1	Transmembrane	MA	NatA	No
AT4G25810.1	Secretory pathway, Extracellular	MA	NatA	No
AT5G42020.1	Endoplasmic reticulum	MA	NatA	No
AT5G20010.1	Nucleus	MA	NatA	Yes
AT1G02930.1	Cytoplasm	MA	NatA	Yes
AT4G30610.1	Secretory pathway	MA	NatA	No
ATCG00340.1	Plastid, Transmembrane	MA	NatA	No
AT1G09960.1	Transmembrane	MA	NatA	No
AT4G27440.1	Plastid, Membrane	MA	NatA	Yes
AT4G27440.2	Plastid, Membrane	MA	NatA	No
AT4G10040.1	Mitochondrion	MA	NatA	Yes
AT5G52240.1	Transmembrane	MA	NatA	No
AT5G64040.1	Plastid, Membrane	MA	NatA	No
AT5G06720.1	Secretory pathway	MA	NatA	No
AT5G13960.1	Nucleus	MA	NatA	No
AT1G74970.1	Plastid	MA	NatA	Yes
AT4G30800.1	Cytoplasm	MA	NatA	Yes
AT3G05930.1	Secretory pathway, Extracellular	MA	NatA	No
AT3G08940.2	Plastid, Transmembrane	MA	NatA	No
AT2G22540.1	Nucleus	MA	NatA	No
AT1G19730.1	Cytoplasm	MA	NatA	Yes
AT3G11630.1	Plastid	MA	NatA	No
AT2G38880.5	Nucleus	MA	NatA	No
AT1G22770.1	Nucleus	MA	NatA	No
AT2G38880.1	Nucleus	MA	NatA	Yes
AT3G54340.1	Nucleus	MA	NatA	No
AT5G11060.1	Nucleus	MA	NatA	No
AT2G37060.3	Nucleus	MA	NatA	No
AT2G37060.1	Nucleus	MA	NatA	No
AT2G37060.2	Nucleus	MA	NatA	No
AT3G52880.1	Cytoplasm	MA	NatA	Yes
AT1G75820.1	Transmembrane	MA	NatA	No
AT4G18730.1	Cytoplasm	MA	NatA	Yes
AT5G45775.2	Cytoplasm	MA	NatA	Yes
AT3G58700.1	Cytoplasm	MA	NatA	Yes
AT5G48230.2	Cytoplasm	MA	NatA	No
AT2G24790.1	Nucleus	MA	NatA	No
AT4G28190.1	Cytoplasm, Nucleus	MA	NatA	No
AT2G44110.1	Transmembrane	MA	NatA	No
AT2G47940.1	Plastid, Membrane	MA	NatA	Yes
AT4G13010.1	Plastid, Membrane	MA	NatA	No
AT1G16920.1	Cytoplasm, Membrane	MA	NatA	No
AT5G15230.1	Secretory pathway	MA	NatA	No
AT4G39660.1	Mitochondrion	MA	NatA	No
AT4G15560.1	Plastid	MA	NatA	No
AT1G69530.2	Membrane, Cell wall	MA	NatA	No
AT1G69530.1	Membrane, Cell wall	MA	NatA	No
AT2G38010.1	Secretory pathway	MA	NatA	No
ATMG00130.1	Mitochondrion	MA	NatA	No
AT2G36900.1	Transmembrane, Golgi	MA	NatA	Yes
AT2G37620.1	Cytoplasm	MA	NatA	Yes
AT4G23100.1	Plastid	MA	NatA	No
AT2G37620.2	Cytoplasm	MA	NatA	No
AT3G53750.1	Cytoplasm	MA	NatA	Yes
AT3G25610.1	Transmembrane	MA	NatA	No
AT4G35440.1	Transmembrane	MA	NatA	No
AT5G12110.1	Membrane	MA	NatA	Yes
ATCG00170.1	Plastid	MA	NatA	No
AT3G57150.1	Nucleus	MA	NatA	No
AT1G80830.1	Transmembrane	MA	NatA	No
AT3G02350.1	Transmembrane, Golgi	MA	NatA	No
AT5G50480.1	Nucleus	MA	NatA	No
AT5G54810.1	Plastid	MA	NatA	Yes
AT5G04490.1	Plastid, Transmembrane	MA	NatA	No
AT5G54250.2	Transmembrane	MA	NatA	No
AT3G48730.1	Plastid	MA	NatA	No
AT5G54250.1	Transmembrane	MA	NatA	No
AT3G12530.1	Nucleus	MA	NatA	No
AT5G60230.1	Nucleus	MA	NatA	No
AT5G56660.1	Endoplasmic reticulum	MA	NatA	No
AT2G33120.1	Transmembrane	MA	NatA	Yes
AT3G48560.1	Plastid	MA	NatA	Yes
AT1G31860.1	Plastid	MA	NatA	No
AT2G33110.1	Transmembrane	MA	NatA	No
AT5G11150.1	Transmembrane	MA	NatA	No
AT3G26618.1	Cytoplasm	MA	NatA	No
AT4G37930.1	Mitochondrion	MA	NatA	No
AT5G03900.2	Transmembrane	MA	NatA	No
AT3G09735.1	Nucleus	MA	NatA	No
AT5G46800.1	Transmembrane, Mitochondrion	MA	NatA	No
AT1G32900.1	Plastid, Vesicles	MA	NatA	No
AT3G21055.1	Plastid, Membrane	MA	NatA	No
AT3G17440.1	Transmembrane	MA	NatA	No
AT5G08670.1	Mitochondrion	MA	NatA	No
AT5G08690.1	Mitochondrion	MA	NatA	No
AT1G66950.1	Transmembrane	MA	NatA	No
AT2G07560.1	Transmembrane	MA	NatA	No
AT5G61310.3	Transmembrane, Mitochondrion	MA	NatA	No
AT5G61310.1	Transmembrane, Mitochondrion	MA	NatA	No
AT5G61310.2	Transmembrane, Mitochondrion	MA	NatA	No
AT5G02490.1	Cytoplasm	MA	NatA	Yes
AT3G54660.1	Plastid	MA	NatA	No
AT4G25820.1	Secretory pathway, Extracellular	MA	NatA	No
AT4G19710.2	Plastid	MA	NatA	No
AT3G28730.1	Nucleus	MA	NatA	Yes
AT3G05020.1	Plastid	MA	NatA	No
AT2G45440.1	Plastid	MA	NatA	Yes
AT5G01530.1	Plastid, Transmembrane	MA	NatA	Yes
AT1G80660.1	Transmembrane	MA	NatA	No
AT1G54580.1	Plastid	MA	NatA	No
AT1G24360.1	Plastid	MA	NatA	No
AT3G25780.1	Plastid	MA	NatA	No
AT5G44790.1	Transmembrane	MA	NatA	No
AT2G04540.1	Mitochondrion	MA	NatA	No
AT3G47470.1	Plastid, Transmembrane	MA	NatA	No
AT2G39790.1	Mitochondrion	MA	NatA	No
AT5G20080.1	Membrane, Mitochondrion	MA	NatA	No
AT1G54270.1	Cytoplasm	MA	NatA	Yes
AT1G80380.2	Plastid	MA	NatA	No
AT4G24770.1	Plastid	MA	NatA	No
AT4G33030.1	Plastid	MA	NatA	Yes
AT3G12250.2	Nucleus	MA	NatA	No
AT3G12250.1	Nucleus	MA	NatA	No
AT1G68830.1	Plastid, Membrane	MA	NatA	No
AT3G13920.1	Cytoplasm	MA	NatA	Yes
AT2G31650.1	Cytoplasm, Membrane, Nucleus	MA	NatA	No
ATCG00640.1	Plastid	MA	NatA	No
AT4G20360.1	Plastid	MA	NatA	No
AT3G50820.1	Plastid, Membrane	MA	NatA	No
AT2G26010.1	Secretory pathway	MA	NatA	No
AT4G17490.1	Nucleus	MA	NatA	No
AT1G13270.1	Plastid	MA	NatA	No
AT5G15180.1	Secretory pathway	MA	NatA	No
AT1G17810.1	Transmembrane, Vacuole	MA	NatA	No
AT1G59980.1	Membrane	MA	NatA	No
AT4G21280.1	Plastid, Membrane	MA	NatA	No
AT4G35630.1	Plastid	MA	NatA	Yes
AT1G44970.1	Secretory pathway	MA	NatA	No
AT4G11730.1	Transmembrane	MA	NatA	No
AT5G40150.1	Secretory pathway	MA	NatA	No
AT2G47470.1	Endoplasmic reticulum	MA	NatA	No
AT5G26250.1	Transmembrane	MA	NatA	No
AT3G20670.1	Nucleus	MA	NatA	Yes
AT4G31760.1	Secretory pathway	MA	NatA	No
AT4G25200.1	Mitochondrion	MA	NatA	No
AT5G38930.1	Secretory pathway, Extracellular	MA	NatA	No
AT4G30910.1	Plastid	MA	NatA	No
AT2G24800.1	Secretory pathway	MA	NatA	No
AT1G42970.1	Plastid, Membrane	MA	NatA	No
AT5G67400.1	Secretory pathway	MA	NatA	No
AT1G68000.1	Transmembrane	MA	NatA	No
ATCG00330.1	Plastid	MA	NatA	No
AT3G15850.1	Plastid, Transmembrane	MA	NatA	Yes
AT5G13120.1	Plastid, Membrane	MA	NatA	No
AT5G66390.1	Secretory pathway	MA	NatA	No
AT5G40950.1	Plastid	MA	NatA	No
AT4G10380.1	Transmembrane	MA	NatA	No
AT4G01250.1	Nucleus	MA	NatA	No
AT3G05120.1	Nucleus	MA	NatA	No
AT5G58220.1	Membrane	MA	NatA	No
AT3G25760.1	Plastid	MA	NatA	No
AT1G75630.1	Transmembrane, Vacuole	MA	NatA	No
AT4G02195.1	Transmembrane, Golgi	MA	NatA	No
AT4G22240.1	Plastid	MA	NatA	No
AT2G45240.1	Cytoplasm	MA	NatA	Yes
AT5G56030.1	Cytoplasm	MA	NatA	Yes
AT5G09490.1	Cytoplasm	MA	NatA	No
AT5G19250.1	Membrane	MA	NatA	No
AT2G27550.1	Cytoplasm	MA	NatA	No
AT5G06950.1	Nucleus	MA	NatA	No
AT5G06950.3	Nucleus	MA	NatA	No
AT2G28950.1	Membrane, Cell wall	MA	NatA	No
AT5G06950.2	Nucleus	MA	NatA	No
AT2G39350.1	Transmembrane	MA	NatA	No
AT5G62880.1	Membrane	MA	NatA	No
ATMG00490.1	Mitochondrion	MA	NatA	No
AT5G05580.1	Plastid, Membrane	MA	NatA	No
AT1G80080.1	Transmembrane	MA	NatA	No
AT2G44790.1	Membrane	MA	NatA	No
AT2G01470.1	Transmembrane, Endoplasmic reticulum, Golgi	MA	NatA	Yes
AT5G07280.1	Transmembrane	MA	NatA	No
AT3G01120.1	Plastid	MA	NatA	No
AT1G69740.1	Plastid	MA	NatA	No
AT4G37000.1	Plastid, Mitochondrion	MA	NatA	No
AT5G23270.1	Transmembrane	MA	NatA	No
AT1G21750.1	Endoplasmic reticulum	MA	NatA	No
AT5G65970.1	Transmembrane	MA	NatA	No
AT5G56270.1	Nucleus	MA	NatA	No
AT4G27230.1	Nucleus	MA	NatA	No
AT1G74820.1	Secretory pathway, Extracellular	MA	NatA	No
AT2G33270.1	Plastid	MA	NatA	No
AT4G38740.1	Cytoplasm	MA	NatA	Yes
AT1G50110.1	Cytoplasm	MA	NatA	No
AT1G32470.1	Mitochondrion	MA	NatA	No
AT2G35060.1	Transmembrane	MA	NatA	No
AT5G09510.1	Cytoplasm	MA	NatA	Yes
AT1G06680.1	Plastid, Membrane	MA	NatA	No
AT5G55730.1	Membrane	MA	NatA	No
AT1G44575.1	Plastid, Transmembrane	MA	NatA	Yes
AT1G75040.1	Secretory pathway, Extracellular	MA	NatA	No
AT3G16140.1	Plastid	MA	NatA	No
AT1G06400.1	Cytoplasm, Membrane	MA	NatA	Yes
AT2G32830.1	Transmembrane	MA	NatA	No
AT2G19190.1	Transmembrane	MA	NatA	No
AT2G22860.1	Secretory pathway	MA	NatA	No
AT1G04070.1	Transmembrane, Mitochondrion	MA	NatA	No
AT2G21170.1	Plastid	MA	NatA	No
AT1G75750.1	Secretory pathway	MA	NatA	No
AT2G31320.1	Nucleus	MA	NatA	No
ATCG00530.1	Plastid, Transmembrane	MA	NatA	No
AT2G35370.1	Mitochondrion	MA	NatA	No
AT2G43520.1	Secretory pathway	MA	NatA	No
AT4G18160.1	Transmembrane	MA	NatA	No
AT5G47320.1	Mitochondrion	MA	NatA	No
AT3G17465.1	Plastid	MA	NatA	No
AT5G59370.1	Cytoplasm	MA	NatA	Yes
AT3G21110.2	Plastid	MA	NatA	No
AT5G50320.1	Nucleus	MA	NatA	Yes
AT3G21110.1	Plastid	MA	NatA	No
AT2G38290.1	Transmembrane	MA	NatA	No
AT3G24170.1	Cytoplasm	MA	NatA	Yes
AT5G19510.1	Membrane	MA	NatA	Yes
AT5G41150.1	Nucleus	MA	NatA	No
AT4G30220.1	Nucleus	MA	NatA	No
AT1G74920.1	Plastid	MA	NatA	No
AT3G05690.1	Nucleus	MA	NatA	No
AT5G14180.1	Secretory pathway	MA	NatA	No
AT5G66140.1	Cytoplasm, Nucleus	MA	NatA	No
AT5G24160.1	Transmembrane	MA	NatA	No
AT1G69770.1	Nucleus	MA	NatA	No
AT3G45590.1	Nucleus	MA	NatA	No
AT3G24800.1	Cytoplasm	MA	NatA	No
AT5G65770.1	Nucleus	MA	NatA	No
AT5G58590.1	Nucleus	MA	NatA	Yes
AT5G35630.1	Plastid, Mitochondrion	MA	NatA	No
AT4G30650.1	Transmembrane	MA	NatA	No
AT5G35630.2	Plastid, Mitochondrion	MA	NatA	No
AT2G37220.1	Plastid	MA	NatA	No
AT5G57020.1	Cytoplasm, Mitochondrion	MA	NatA	Yes
AT1G26130.1	Transmembrane	MA	NatA	No
AT4G35790.1	Cytoskeleton, Membrane	MA	NatA	No
AT5G19460.1	Plastid	MA	NatA	No
ATMG00310.1	Mitochondrion	MA	NatA	No
AT1G59900.1	Mitochondrion	MA	NatA	No
AT3G48100.1	Nucleus	MA	NatA	No
AT4G34480.1	Secretory pathway, Cell wall	MA	NatA	No
AT3G58610.1	Plastid	MA	NatA	Yes
AT4G12800.1	Plastid, Transmembrane	MA	NatA	No
AT5G55190.1	Nucleus	MA	NatA	Yes
AT5G57530.1	Secretory pathway, Extracellular	MA	NatA	No
AT1G60950.1	Plastid	MA	NatA	No
AT5G57560.1	Secretory pathway, Extracellular	MA	NatA	No
AT3G25770.1	Plastid	MA	NatA	No
AT2G28000.1	Plastid	MA	NatA	No
AT5G66040.1	Plastid	MA	NatA	Yes
AT1G55920.1	Plastid, Cytoplasm	MA	NatA	No
AT3G46740.1	Plastid, Transmembrane	MA	NatA	No
AT5G43530.1	Nucleus	MA	NatA	No
AT1G52230.1	Plastid	MA	NatA	No
AT1G53310.1	Cytoplasm	MA	NatA	No
AT1G53310.2	Cytoplasm	MA	NatA	No
AT1G53310.3	Cytoplasm	MA	NatA	No
ATCG00750.1	Plastid	MA	NatA	No
AT5G14780.1	Mitochondrion	MA	NatA	No
AT4G02770.1	Plastid, Membrane	MA	NatA	Yes
AT5G47230.1	Nucleus	MA	NatA	No
AT1G72730.1	Cytoplasm	MA	NatA	Yes
AT5G44420.1	Secretory pathway	MA	NatA	No
ATCG00830.1	Plastid	MA	NatA	No
ATCG01310.1	Plastid	MA	NatA	No
AT1G32060.1	Plastid	MA	NatA	No
AT1G80560.1	Plastid	MA	NatA	Yes
AT1G59750.3	Nucleus	MA	NatA	No
AT1G59750.1	Nucleus	MA	NatA	No
AT1G72370.1	Cytoplasm	MA	NatA	Yes
AT5G46540.1	Transmembrane	MA	NatA	No
AT3G48930.1	Cytoplasm	MA	NatA	Yes
AT4G38570.1	Transmembrane	MA	NatA	No
AT1G20090.1	Cytoplasm, Membrane	MA	NatA	No
AT3G15210.1	Nucleus	MA	NatA	No
AT2G18140.1	Secretory pathway	MA	NatA	No
AT3G46970.1	Cytoplasm	MA	NatA	No
AT5G62000.2	Nucleus	MA	NatA	No
AT5G62000.3	Nucleus	MA	NatA	No
AT5G62000.1	Nucleus	MA	NatA	Yes
AT1G20340.1	Plastid	MA	NatA	No
AT2G47000.1	Transmembrane	MA	NatA	No
AT5G05340.1	Secretory pathway	MA	NatA	No
AT1G73190.1	Transmembrane, Vacuole	MA	NatA	No
AT1G28360.1	Nucleus	MA	NatA	No
AT4G29670.2	Plastid	MA	NatA	No
AT2G16600.1	Cytoplasm	MA	NatA	Yes
AT2G38960.1	Membrane, Endoplasmic reticulum	MA	NatA	No
AT2G27730.1	Mitochondrion	MA	NatA	No
AT5G42980.1	Cytoplasm	MA	NatA	Yes
AT4G14880.2	Cytoplasm	MA	NatA	No
AT4G19030.1	Transmembrane	MA	NatA	No
AT1G48850.1	Plastid	MA	NatA	No
AT4G14880.1	Cytoplasm	MA	NatA	Yes
AT1G18100.1	Cytoplasm	MA	NatA	Yes
AT3G09940.1	Cytoplasm	MA	NatA	No
AT5G13110.1	Plastid	MA	NatA	No
AT2G01630.1	Membrane	MA	NatA	No
AT2G37170.1	Transmembrane	MA	NatA	Yes
AT5G19410.1	Transmembrane	MA	NatA	No
AT3G04770.2	Cytoplasm	MA	NatA	No
AT4G25100.3	Plastid, Membrane	MA	NatA	No
AT4G30930.1	Mitochondrion	MA	NatA	No
AT5G65720.1	Mitochondrion	MA	NatA	No
AT4G25100.2	Plastid, Membrane	MA	NatA	No
AT4G25100.1	Plastid, Membrane	MA	NatA	Yes
AT3G09150.2	Plastid	MA	NatA	No
AT5G42650.1	Plastid, Membrane	MA	NatA	Yes
AT3G16240.1	Transmembrane, Vacuole	MA	NatA	Yes
AT1G29930.1	Plastid, Transmembrane	MA	NatA	Yes
AT5G09790.1	Nucleus	MA	NatA	No
AT1G50430.1	Transmembrane, Endoplasmic reticulum	MA	NatA	No
AT5G01600.1	Plastid	MA	NatA	Yes
AT3G59990.1	Cytoplasm	MA	NatA	No
AT1G35680.1	Plastid	MA	NatA	No
AT3G59990.3	Cytoplasm	MA	NatA	No
AT3G59990.2	Cytoplasm	MA	NatA	No
AT1G64220.1	Transmembrane, Mitochondrion	MA	NatA	No
AT3G54050.1	Plastid	MA	NatA	Yes
AT1G77510.1	Endoplasmic reticulum	MA	NatA	No
AT5G09400.1	Transmembrane	MA	NatA	No
AT1G19910.1	Transmembrane, Vacuole	MA	NatA	No
AT1G76450.1	Plastid	MA	NatA	No
AT2G15570.1	Plastid	MA	NatA	No
AT3G19940.1	Transmembrane	MA	NatA	No
AT3G02050.1	Transmembrane	MA	NatA	No
AT4G04020.1	Plastid	MA	NatA	No
AT2G37250.1	Plastid	MA	NatA	No
AT5G25090.1	Membrane	MA	NatA	No
AT5G22380.1	Nucleus	MA	NatA	No
AT4G35640.1	Cytoplasm	MA	NatA	No
AT2G46820.1	Plastid, Membrane	MA	NatA	Yes
AT2G46820.2	Plastid, Membrane	MA	NatA	No
AT3G01540.2	Nucleus	MA	NatA	No
AT3G01540.3	Nucleus	MA	NatA	No
AT3G01540.4	Nucleus	MA	NatA	No
AT5G54600.1	Plastid	MA	NatA	No
AT4G37040.1	Plastid, Mitochondrion	MA	NatA	Yes
AT2G43560.1	Plastid	MA	NatA	No
AT3G48040.1	Membrane	MA	NatA	No
AT4G02390.1	Nucleus	MA	NatA	Yes
AT5G43370.1	Transmembrane	MA	NatA	No
AT1G16240.2	Transmembrane, Golgi, Vacuole	MA	NatA	No
AT1G19610.1	Secretory pathway	MA	NatA	No
AT1G16240.1	Transmembrane, Golgi, Vacuole	MA	NatA	No
AT5G25900.1	Plastid, Transmembrane	MA	NatA	No
AT5G39660.1	Nucleus	MA	NatA	No
AT5G39660.2	Nucleus	MA	NatA	No
AT1G75330.1	Plastid	MA	NatA	Yes
AT3G10920.1	Mitochondrion	MA	NatA	No
AT1G56340.1	Endoplasmic reticulum	MA	NatA	No
AT1G68050.1	Nucleus	MA	NatA	No
AT4G39280.1	Cytoplasm	MA	NatA	Yes
AT5G40670.1	Lysosome, Transmembrane	MA	NatA	No
AT5G58560.1	Plastid, Transmembrane	MA	NatA	No
AT5G34940.2	Secretory pathway, Lysosome, Membrane	MA	NatA	No
AT2G17900.1	Nucleus	MA	NatA	No
AT1G15960.1	Transmembrane	MA	NatA	No
AT5G09810.1	Cytoplasm	MA	NatA	Yes
AT5G57850.1	Plastid	MA	NatA	No
AT1G59940.1	Nucleus	MA	NatA	No
AT2G24040.1	Transmembrane	MA	NatA	No
AT1G62180.1	Plastid	MA	NatA	No
ATMG01050.1	Mitochondrion	MA	NatA	No
AT5G22360.1	Transmembrane	MA	NatA	No
AT2G46530.1	Nucleus	MA	NatA	No
AT5G59520.1	Transmembrane	MA	NatA	No
AT1G07140.1	Nucleus	MA	NatA	Yes
AT5G24150.1	Transmembrane	MA	NatA	No
AT5G48300.1	Plastid	MA	NatA	Yes
AT2G39730.1	Plastid	MA	NatA	No
AT1G74710.1	Plastid	MA	NatA	No
AT2G02500.1	Plastid	MA	NatA	Yes
AT4G02530.1	Plastid	MA	NatA	No
AT4G28850.1	Secretory pathway, Extracellular	MA	NatA	No
AT3G14550.1	Plastid	MA	NatA	No
AT3G25070.1	Cytoplasm, Membrane	MA	NatA	No
AT1G02790.1	Secretory pathway	MA	NatA	No
AT3G09440.1	Cytoplasm	MA	NatA	Yes
AT3G44990.1	Secretory pathway, Extracellular	MA	NatA	No
AT2G35490.1	Plastid	MA	NatA	No
AT3G03250.1	Cytoplasm	MA	NatA	Yes
AT5G08680.1	Mitochondrion	MA	NatA	No
AT2G22300.1	Nucleus	MA	NatA	No
AT5G38410.1	Plastid	MA	NatA	No
AT2G29940.1	Transmembrane	MA	NatA	No
AT1G09780.1	Cytoplasm	MA	NatA	No
AT5G65730.1	Secretory pathway, Extracellular	MA	NatA	No
AT1G48240.1	Transmembrane	MA	NatA	No
AT4G15510.1	Plastid	MA	NatA	No
AT5G58710.1	Secretory pathway, Endoplasmic reticulum	MA	NatA	No
AT2G19110.1	Transmembrane	MA	NatA	No
AT1G62640.1	Plastid	MA	NatA	No
AT1G62640.2	Plastid	MA	NatA	No
AT3G53110.1	Cytoplasm, Nucleus	MA	NatA	No
AT5G07090.1	Cytoplasm	MA	NatA	No
AT1G17960.1	Cytoplasm	MA	NatA	No
AT1G04270.1	Cytoplasm	MA	NatA	Yes
AT4G30110.1	Transmembrane	MA	NatA	No
AT5G14200.1	Plastid	MA	NatA	Yes
AT5G40650.1	Membrane, Mitochondrion	MA	NatA	No
AT2G28800.1	Plastid, Transmembrane	MA	NatA	No
AT1G04410.1	Cytoplasm	MA	NatA	Yes
AT3G15360.1	Plastid	MA	NatA	No
AT5G63510.1	Mitochondrion	MA	NatA	No
AT2G47320.1	Mitochondrion	MA	NatA	No
AT4G04610.1	Plastid	MA	NatA	No
AT5G24300.1	Plastid	MA	NatA	No
AT4G09610.1	Secretory pathway	MA	NatA	No
AT5G44210.1	Nucleus	MA	NatA	No
AT1G28370.1	Nucleus	MA	NatA	No
AT1G51060.1	Nucleus	MA	NatA	Yes
AT3G49960.1	Secretory pathway	MA	NatA	No
AT5G43330.1	Cytoplasm	MA	NatA	Yes
AT3G17700.1	Plastid, Transmembrane	MA	NatA	No
AT2G04780.2	Membrane	MA	NatA	No
AT2G04780.1	Membrane	MA	NatA	No
AT3G15000.1	Mitochondrion	MA	NatA	No
AT4G09600.1	Secretory pathway	MA	NatA	No
AT5G19280.1	Transmembrane	MA	NatA	No
AT2G44620.1	Mitochondrion	MA	NatA	No
AT4G18910.1	Transmembrane	MA	NatA	No
AT3G19930.1	Transmembrane	MA	NatA	No
AT4G23980.1	Nucleus	MA	NatA	No
AT4G25560.1	Nucleus	MA	NatA	No
AT2G47810.1	Nucleus	MA	NatA	No
AT1G74890.1	Nucleus	MA	NatA	No
AT5G25220.1	Nucleus	MA	NatA	No
AT4G35050.1	Nucleus	MA	NatA	No
AT5G60660.1	Transmembrane	MA	NatA	Yes
AT3G05710.2	Transmembrane	MA	NatA	No
AT5G48580.1	Endoplasmic reticulum	MA	NatA	No
AT5G14010.1	Nucleus	MA	NatA	No
AT3G55500.1	Membrane, Cell wall	MA	NatA	No
AT1G45332.1	Mitochondrion	MA	NatA	No
AT1G10060.2	Mitochondrion	MA	NatA	No
AT1G75280.1	Cytoplasm	MA	NatA	No
AT5G50950.2	Plastid	MA	NatA	No
AT4G25240.1	Membrane	MA	NatA	No
AT4G39710.1	Plastid	MA	NatA	No
AT2G02390.1	Cytoplasm	MA	NatA	Yes
AT3G11020.1	Nucleus	MA	NatA	No
AT3G03630.1	Plastid	MA	NatA	Yes
AT5G13450.1	Mitochondrion	MA	NatA	No
AT2G20260.1	Plastid, Membrane	MA	NatA	Yes
AT1G58290.1	Plastid	MA	NatA	No
AT3G45770.1	Mitochondrion	MA	NatA	No
AT1G79040.1	Plastid, Membrane	MA	NatA	No
AT4G26440.1	Nucleus	MA	NatA	No
AT3G19710.1	Cytoplasm	MA	NatA	No
AT5G20720.2	Plastid	MA	NatA	No
AT5G20720.1	Plastid	MA	NatA	No
AT3G51840.1	Peroxisome	MA	NatA	Yes
AT1G78590.1	Cytoplasm	MA	NatA	No
AT3G63190.1	Plastid	MA	NatA	No
AT4G02930.1	Mitochondrion	MA	NatA	No
AT1G50310.1	Transmembrane	MA	NatA	No
AT1G72150.1	Cytoplasm, Membrane	MA	NatA	Yes
AT4G18480.1	Plastid	MA	NatA	Yes
AT1G22530.1	Cytoplasm, Membrane	MA	NatA	No
AT5G38430.1	Plastid, Membrane	MA	NatA	No
AT1G55520.2	Nucleus	MA	NatA	No
AT1G61560.1	Transmembrane	MA	NatA	No
AT1G55520.1	Nucleus	MA	NatA	No
AT5G09500.1	Cytoplasm	MA	NatA	No
AT1G09630.1	Cytoplasm, Membrane	MA	NatA	No
AT3G06480.1	Nucleus	MA	NatA	Yes
AT5G23120.1	Plastid, Membrane	MA	NatA	No
AT5G49810.1	Cytoplasm	MA	NatA	Yes
AT5G43340.1	Transmembrane	MA	NatA	No
AT1G31970.1	Nucleus	MA	NatA	Yes
AT1G29160.1	Nucleus	MA	NatA	No
AT1G68560.1	Secretory pathway, Cell wall, Extracellular	MA	NatA	No
AT2G28560.2	Nucleus	MA	NatA	No
AT1G20810.1	Plastid	MA	NatA	No
AT4G37720.1	Secretory pathway	MA	NatA	No
AT3G46060.1	Cytoplasm, Membrane	MA	NatA	No
AT3G07040.1	Cytoplasm, Membrane	MA	NatA	No
AT5G16390.1	Plastid	MA	NatA	No
AT4G26430.1	Cytoplasm, Nucleus	MA	NatA	No
AT3G62030.1	Plastid, Membrane	MA	NatA	No
AT5G18380.1	Cytoplasm	MA	NatA	Yes
AT1G68210.1	Nucleus	MA	NatA	No
AT2G37660.1	Plastid	MA	NatA	No
AT5G47040.1	Mitochondrion	MA	NatA	Yes
AT1G49240.1	Cytoplasm	MA	NatA	Yes
AT4G26390.1	Cytoplasm	MA	NatA	No
AT3G42830.1	Cytoplasm, Nucleus	MA	NatA	No
AT4G11840.1	Plastid, Cytoplasm, Membrane, Nucleus, Mitochondrion, Vesicles	MA	NatA	No
AT2G45790.1	Cytoplasm	MA	NatA	Yes
AT3G02580.1	Transmembrane, Endoplasmic reticulum	MA	NatA	No
AT1G10470.1	Nucleus	MA	NatA	No
AT3G18780.2	Cytoplasm	MA	NatA	No
AT3G25140.1	Transmembrane, Golgi	MA	NatA	No
AT2G33040.1	Mitochondrion	MA	NatA	No
AT4G14600.1	Transmembrane, Golgi	MA	NatA	No
AT3G12110.1	Cytoplasm	MA	NatA	Yes
AT1G29060.1	Transmembrane, Golgi	MA	NatA	No
AT4G35830.1	Cytoplasm	MA	NatA	Yes
AT3G52640.1	Transmembrane	MA	NatA	No
ATMG00120.1	Mitochondrion	MA	NatA	No
AT1G30380.1	Plastid, Transmembrane	MA	NatA	No
AT4G24440.2	Nucleus	MA	NatA	No
AT4G24440.1	Nucleus	MA	NatA	No
AT4G21990.1	Plastid	MA	NatA	No
AT2G43030.1	Plastid	MA	NatA	No
AT4G27070.1	Plastid	MA	NatA	Yes
AT4G24830.1	Plastid	MA	NatA	Yes
AT3G51260.1	Cytoplasm, Nucleus	MA	NatA	No
AT4G28700.1	Transmembrane	MA	NatA	No
AT1G14830.1	Cytoskeleton, Cytoplasm	MA	NatA	Yes
AT1G02140.1	Nucleus	MA	NatA	Yes
AT5G17310.2	Cytoplasm	MA	NatA	Yes
AT5G20020.1	Nucleus	MA	NatA	Yes
AT5G19230.1	Membrane	MA	NatA	No
AT3G27850.1	Plastid	MA	NatA	No
AT1G77690.1	Transmembrane	MA	NatA	No
AT1G63440.1	Transmembrane	MA	NatA	No
AT3G04120.1	Cytoplasm	MA	NatA	Yes
AT1G07320.1	Plastid	MA	NatA	No
AT4G03280.1	Plastid, Transmembrane	MA	NatA	Yes
AT4G31990.2	Plastid	MA	NatA	No
AT4G31990.1	Plastid	MA	NatA	No
AT3G53480.1	Transmembrane	MA	NatA	No
AT3G30775.1	Mitochondrion	MA	NatA	No
AT1G03630.1	Plastid	MA	NatA	Yes
AT3G14940.1	Cytoplasm	MA	NatA	No
AT2G47380.1	Transmembrane, Mitochondrion	MA	NatA	No
AT4G39980.1	Plastid	MA	NatA	Yes
AT1G17260.1	Transmembrane	MA	NatA	No
AT3G19760.1	Nucleus	MA	NatA	No
AT4G10710.1	Nucleus	MA	NatA	No
AT5G53490.1	Plastid	MA	NatA	No
AT2G43750.1	Plastid	MA	NatA	Yes
AT5G62050.1	Transmembrane, Mitochondrion	MA	NatA	No
AT3G53420.2	Transmembrane	MA	NatA	No
AT3G53420.1	Transmembrane	MA	NatA	Yes
AT2G46470.1	Transmembrane, Mitochondrion	MA	NatA	No
AT2G26020.1	Secretory pathway	MA	NatA	No
AT1G65620.1	Nucleus	MA	NatA	No
AT1G65080.1	Plastid, Transmembrane	MA	NatA	No
AT5G54190.1	Plastid	MA	NatA	Yes
AT3G55440.1	Cytoplasm	MA	NatA	Yes
AT2G28190.1	Plastid	MA	NatA	No
AT1G03130.1	Plastid, Membrane	MA	NatA	No
AT4G04910.1	Cytoplasm	MA	NatA	Yes
AT5G02260.1	Membrane, Cell wall	MA	NatA	No
AT2G29960.1	Secretory pathway, Cytoplasm, Membrane, Endoplasmic reticulum	MA	NatA	No
AT3G52280.1	Nucleus	MA	NatA	No
AT3G48680.1	Mitochondrion	MA	NatA	No
AT4G03520.1	Plastid	MA	NatA	No
AT3G56070.1	Cytoplasm	MA	NatA	Yes
AT1G03970.1	Nucleus	MA	NatA	No
AT4G36430.1	Secretory pathway	MA	NatA	No
AT5G54640.1	Nucleus	MA	NatA	Yes
AT3G01190.1	Secretory pathway	MA	NatA	No
AT1G15580.1	Nucleus	MA	NatA	No
AT1G65260.1	Plastid, Membrane	MA	NatA	No
AT4G05180.1	Plastid, Membrane	MA	NatA	No
AT5G35790.1	Plastid	MA	NatA	No
AT5G56010.1	Cytoplasm	MA	NatA	Yes
AT3G06035.1	Membrane	MA	NatA	No
AT3G48110.1	Plastid, Mitochondrion	MA	NatA	No
AT3G54560.1	Nucleus	MA	NatA	Yes
AT2G26580.1	Nucleus	MA	NatA	No
AT1G77210.1	Transmembrane	MA	NatA	No
AT3G63010.1	Nucleus	MA	NatA	No
AT2G26580.2	Nucleus	MA	NatA	No
AT3G44890.1	Plastid	MA	NatA	No
AT5G27320.1	Nucleus	MA	NatA	No
AT2G38810.3	Nucleus	MA	NatA	No
AT2G38810.1	Nucleus	MA	NatA	Yes
AT2G38810.2	Nucleus	MA	NatA	No
AT4G22260.1	Plastid, Transmembrane	MA	NatA	No
AT5G03630.1	Cytoplasm	MA	NatA	Yes
AT2G16780.1	Nucleus	MA	NatA	Yes
AT4G14540.1	Nucleus	MA	NatA	Yes
AT5G54770.1	Plastid, Membrane	MA	NatA	No
AT5G26980.1	Transmembrane, Golgi	MA	NatA	No
AT5G26980.2	Transmembrane, Golgi	MA	NatA	No
AT5G07990.1	Transmembrane	MA	NatA	No
AT1G20850.1	Membrane, Vacuole	MA	NatA	No
AT2G38540.1	Cell wall	MA	NatA	No
AT3G26650.1	Plastid, Membrane	MA	NatA	No
AT4G35350.1	Membrane, Vacuole	MA	NatA	No
AT1G76100.1	Plastid, Membrane	MA	NatA	No
AT4G30950.1	Plastid, Transmembrane	MA	NatA	Yes
AT5G43990.1	Nucleus	MA	NatA	No
AT4G29840.1	Plastid	MA	NatA	No
AT2G42740.1	Cytoplasm	MA	NatA	Yes
AT1G55900.1	Transmembrane, Mitochondrion	MA	NatA	No
AT2G03340.1	Nucleus	MA	NatA	No
AT1G67090.1	Plastid, Membrane	MA	NatA	No
AT3G18000.1	Cytoplasm	MA	NatA	Yes
AT2G21130.1	Cytoplasm	MA	NatA	No
AT2G39200.1	Transmembrane	MA	NatA	No
AT1G72160.1	Cytoplasm, Membrane	MA	NatA	No
AT3G56940.1	Plastid, Membrane	MA	NatA	No
AT4G28750.1	Plastid, Membrane	MA	NatA	No
AT2G23320.1	Nucleus	MA	NatA	No
AT1G34580.1	Transmembrane	MA	NatA	No
AT3G06050.1	Mitochondrion	MA	NatA	No
AT4G23640.1	Transmembrane	MA	NatA	No
AT2G33670.1	Transmembrane	MA	NatA	No
AT3G25920.1	Plastid	MA	NatA	Yes
AT4G27670.1	Plastid	MA	NatA	No
AT2G23380.1	Nucleus	MA	NatA	No
AT2G37180.1	Transmembrane	MA	NatA	Yes
AT2G33880.1	Nucleus	MA	NatA	No
AT3G27380.1	Membrane, Mitochondrion	MA	NatA	No
AT1G79590.2	Transmembrane, Golgi, Vacuole	MA	NatA	No
AT1G79590.1	Transmembrane, Golgi, Vacuole	MA	NatA	No
AT5G45130.1	Cytoplasm, Membrane	MA	NatA	No
AT4G17300.1	Plastid, Mitochondrion	MA	NatA	Yes
AT2G45470.1	Membrane	MA	NatA	No
AT3G60900.1	Membrane	MA	NatA	No
AT1G50250.1	Plastid, Transmembrane	MA	NatA	No
AT2G01320.1	Transmembrane	MA	NatA	No
AT3G47790.1	Transmembrane	MA	NatA	No
AT2G01320.4	Transmembrane	MA	NatA	No
AT2G30970.1	Mitochondrion	MA	NatA	No
AT5G56280.1	Cytoplasm, Nucleus	MA	NatA	No
AT5G43360.1	Transmembrane	MA	NatA	No
AT1G47540.1	Secretory pathway	MA	NatA	No
AT1G10960.1	Plastid	MA	NatA	No
AT2G21870.1	Mitochondrion	MA	NatA	No
AT5G62920.1	Nucleus	MA	NatA	No
AT4G32150.1	Transmembrane	MA	NatA	No
AT4G11980.1	Mitochondrion	MA	NatA	No
AT2G25110.1	Secretory pathway	MA	NatA	No
AT3G15730.1	Plastid, Cytoplasm, Membrane, Endoplasmic reticulum, Vacuole, Nucleus, Mitochondrion, Vesicles	MA	NatA	Yes
AT3G02590.1	Transmembrane, Endoplasmic reticulum	MA	NatA	No
AT3G05210.1	Nucleus	MA	NatA	No
AT1G04750.1	Transmembrane	MA	NatA	Yes
AT5G04140.2	Plastid	MA	NatA	No
AT2G29530.1	Membrane, Mitochondrion	MA	NatA	Yes
AT4G11850.1	Plastid, Cytoplasm, Membrane, Nucleus, Mitochondrion, Vesicles	MA	NatA	No
AT1G55490.2	Plastid	MA	NatA	No
AT1G55490.1	Plastid	MA	NatA	No
AT5G19470.1	Plastid	MA	NatA	No
AT3G25980.1	Nucleus	MA	NatA	No
AT5G56970.1	Endoplasmic reticulum, Vacuole	MA	NatA	No
AT3G02090.1	Mitochondrion	MA	NatA	No
AT4G01310.1	Plastid	MA	NatA	Yes
AT5G57940.1	Transmembrane	MA	NatA	No
AT3G47520.1	Plastid	MA	NatA	No
AT5G57940.2	Transmembrane	MA	NatA	No
AT5G23300.1	Membrane, Mitochondrion	MA	NatA	No
AT1G32990.1	Plastid	MA	NatA	No
AT1G72700.1	Transmembrane	MA	NatA	No
AT2G30060.1	Nucleus	MA	NatA	Yes
AT3G04280.2	Nucleus	MA	NatA	No
AT2G19950.1	Transmembrane	MA	NatA	No
AT3G04280.1	Nucleus	MA	NatA	No
AT4G20930.1	Mitochondrion	MA	NatA	No
AT1G79500.1	Cytoplasm	MA	NatA	Yes
AT1G79500.3	Cytoplasm	MA	NatA	No
AT5G56650.1	Endoplasmic reticulum	MA	NatA	No
AT1G79500.2	Cytoplasm	MA	NatA	No
AT1G79500.4	Cytoplasm	MA	NatA	No
AT5G42740.1	Cytoplasm	MA	NatA	Yes
AT5G28540.1	Endoplasmic reticulum	MA	NatA	No
AT2G24200.1	Cytoplasm	MA	NatA	Yes
AT1G08170.1	Nucleus	MA	NatA	No
AT5G23740.1	Cytoplasm	MA	NatA	Yes
AT5G57540.1	Secretory pathway, Extracellular	MA	NatA	No
AT4G33020.1	Transmembrane	MA	NatA	No
AT2G30080.1	Plastid, Transmembrane	MA	NatA	No
AT5G64220.2	Nucleus	MA	NatA	No
AT5G55280.1	Plastid	MA	NatA	Yes
AT5G64220.1	Nucleus	MA	NatA	No
AT5G15760.1	Plastid	MA	NatA	No
AT2G19500.1	Secretory pathway, Endoplasmic reticulum, Extracellular	MA	NatA	No
AT4G10340.1	Plastid, Transmembrane	MA	NatA	Yes
AT4G19680.2	Transmembrane	MA	NatA	No
AT3G42640.1	Transmembrane	MA	NatA	No
AT4G30920.1	Plastid	MA	NatA	Yes
AT3G55330.1	Plastid	MA	NatA	No
AT5G58290.1	Cytoplasm, Nucleus	MA	NatA	Yes
AT2G24120.1	Plastid	MA	NatA	No
AT2G36530.1	Cytoplasm	MA	NatA	Yes
AT1G29920.1	Plastid, Transmembrane	MA	NatA	No
AT2G20890.1	Plastid, Transmembrane	MA	NatA	No
AT1G29910.1	Plastid, Transmembrane	MA	NatA	Yes
AT1G05160.1	Transmembrane, Endoplasmic reticulum	MA	NatA	No
AT2G39795.1	Mitochondrion	MA	NatA	No
AT4G01010.1	Transmembrane	MA	NatA	No
AT3G53230.1	Membrane, Nucleus, Cell wall, Vesicles	MA	NatA	No
AT4G36810.1	Plastid	MA	NatA	Yes
AT1G10500.1	Plastid	MA	NatA	No
AT5G04130.1	Mitochondrion	MA	NatA	No
AT1G22840.1	Mitochondrion	MA	NatA	Yes
AT1G05250.1	Secretory pathway	MA	NatA	No
AT1G05240.1	Secretory pathway	MA	NatA	No
AT1G03680.1	Plastid, Membrane	MA	NatA	No
AT3G28200.1	Secretory pathway	MA	NatA	No
AT1G55670.1	Plastid, Transmembrane	MA	NatA	No
AT2G39040.1	Secretory pathway	MA	NatA	No
AT5G46370.1	Transmembrane	MA	NatA	No
AT5G66570.1	Plastid, Membrane	MA	NatA	No
AT5G22410.1	Secretory pathway	MA	NatA	No
AT5G26700.1	Secretory pathway, Extracellular	MA	NatA	No
AT4G17190.1	Cytoplasm	MA	NatA	Yes
AT3G05960.1	Transmembrane	MA	NatA	No
AT1G14540.1	Secretory pathway	MA	NatA	No
AT1G63970.1	Plastid	MA	NatA	Yes
AT1G24510.1	Cytoplasm	MA	NatA	Yes
AT5G06730.1	Secretory pathway, Vacuole	MA	NatA	No
AT3G27925.1	Plastid, Membrane	MA	NatA	No
AT1G54630.1	Plastid	MA	NatA	No
AT2G18150.1	Secretory pathway	MA	NatA	No
AT1G52830.1	Nucleus	MA	NatA	No
AT5G51890.1	Secretory pathway	MA	NatA	No
AT2G18230.1	Cytoplasm	MA	NatA	Yes
AT1G45145.1	Cytoplasm	MA	NatA	No
AT5G62630.1	Membrane	MA	NatA	No
AT4G31550.1	Nucleus	MA	NatA	No
AT1G43190.1	Nucleus	MA	NatA	Yes
AT3G59400.1	Plastid, Membrane	MA	NatA	No
AT4G13850.1	Mitochondrion	MA	NatA	No
AT3G51030.1	Cytoplasm	MA	NatA	No
AT1G67740.1	Plastid, Transmembrane	MA	NatA	No
AT1G19050.1	Nucleus	MA	NatA	No
AT1G63650.2	Nucleus	MA	NatA	No
AT1G63650.1	Nucleus	MA	NatA	No
AT2G39700.1	Membrane, Cell wall	MA	NatA	No
AT2G45110.1	Membrane, Cell wall	MA	NatA	No
AT5G47720.2	Cytoplasm	MA	NatA	No
AT1G71692.1	Nucleus	MA	NatA	No
AT5G05410.1	Nucleus	MA	NatA	No
AT2G44180.1	Cytoplasm	MA	NatA	No
AT5G38420.1	Plastid	MA	NatA	No
AT1G62710.1	Vacuole	MA	NatA	No
AT3G11170.1	Plastid, Transmembrane	MA	NatA	Yes
AT4G24250.1	Transmembrane	MA	NatA	No
AT4G02440.1	Nucleus	MA	NatA	No
AT2G04880.1	Nucleus	MA	NatA	No
AT1G11310.1	Transmembrane	MA	NatA	Yes
AT3G23030.1	Nucleus	MA	NatA	No
AT5G63070.1	Cytoplasm	MA	NatA	No
AT5G43350.1	Transmembrane	MA	NatA	No
AT2G40100.1	Plastid, Transmembrane	MA	NatA	No
AT2G43510.1	Secretory pathway	MA	NatA	No
AT3G47780.1	Transmembrane	MA	NatA	No
AT4G02050.1	Transmembrane	MA	NatA	No
AT5G43940.1	Cytoplasm	MA	NatA	Yes
AT2G38940.1	Transmembrane	MA	NatA	No
AT2G34140.1	Nucleus	MA	NatA	No
AT5G42270.1	Plastid, Transmembrane	MA	NatA	No
AT5G56680.1	Cytoplasm	MA	NatA	Yes
AT5G14320.1	Plastid	MA	NatA	No
AT3G27830.1	Plastid	MA	NatA	No
AT4G04640.1	Plastid, Membrane	MA	NatA	No
AT3G12600.1	Mitochondrion	MC	NatA	No
AT1G06360.1	Transmembrane, Endoplasmic reticulum	MC	NatA	No
AT3G16770.1	Nucleus	MC	NatA	No
AT4G16845.1	Nucleus	MC	NatA	No
AT1G30650.1	Nucleus	MC	NatA	No
AT5G60100.1	Nucleus	MC	NatA	No
AT5G63470.2	Nucleus	MD	NatB	No
AT5G63470.1	Nucleus	MD	NatB	No
AT1G09330.1	Transmembrane	MD	NatB	Yes
AT2G36910.1	Transmembrane	MD	NatB	No
AT5G49890.1	Transmembrane	MD	NatB	Yes
AT1G69170.1	Nucleus	MD	NatB	No
AT1G69170.2	Nucleus	MD	NatB	No
AT3G61850.1	Nucleus	MD	NatB	No
AT5G61380.1	Nucleus	MD	NatB	No
AT4G30580.1	Plastid, Transmembrane	MD	NatB	No
AT5G26930.1	Nucleus	MD	NatB	No
AT5G24520.1	Cytoplasm	MD	NatB	Yes
AT5G24520.3	Cytoplasm	MD	NatB	No
AT5G24520.2	Cytoplasm	MD	NatB	No
AT1G54830.2	Nucleus	MD	NatB	No
AT1G54830.1	Nucleus	MD	NatB	Yes
AT1G54830.3	Nucleus	MD	NatB	No
AT2G03220.1	Transmembrane, Golgi	MD	NatB	No
AT4G39220.1	Transmembrane	MD	NatB	Yes
AT5G53510.1	Transmembrane	MD	NatB	No
AT3G48590.1	Nucleus	MD	NatB	No
AT4G38130.1	Nucleus	MD	NatB	Yes
AT1G30950.1	Nucleus	MD	NatB	No
AT5G57550.1	Secretory pathway, Extracellular	MD	NatB	No
AT5G02560.1	Nucleus	MD	NatB	No
ATCG00840.1	Plastid	MD	NatB	No
ATCG01300.1	Plastid	MD	NatB	No
AT3G10230.1	Plastid	MD	NatB	No
AT3G27070.1	Transmembrane, Mitochondrion	MD	NatB	No
AT3G06450.1	Transmembrane	MD	NatB	No
AT1G27360.2	Nucleus	MD	NatB	No
AT1G27360.1	Nucleus	MD	NatB	No
AT2G15400.1	Nucleus	MD	NatB	Yes
AT1G04050.1	Nucleus	MD	NatB	No
AT1G17770.1	Nucleus	MD	NatB	No
AT5G60200.1	Nucleus	MD	NatB	No
AT4G21040.1	Nucleus	MD	NatB	No
AT1G48160.1	Cytoplasm	MD	NatB	No
AT5G42970.1	Cytoplasm, Nucleus	MD	NatB	Yes
AT5G08280.1	Plastid	MD	NatB	Yes
AT1G04120.1	Transmembrane	MD	NatB	No
AT4G24060.1	Nucleus	MD	NatB	No
AT2G32670.1	Transmembrane	MD	NatB	No
AT4G39210.1	Plastid	MD	NatB	Yes
AT4G24960.1	Transmembrane	MD	NatB	No
AT1G08970.1	Nucleus	MD	NatB	Yes
AT1G08970.2	Nucleus	MD	NatB	No
AT1G08970.3	Nucleus	MD	NatB	No
AT1G08970.4	Nucleus	MD	NatB	No
AT5G50810.1	Membrane, Mitochondrion	MD	NatB	Yes
AT5G06860.1	Membrane, Cell wall	MD	NatB	No
AT1G04370.1	Nucleus	MD	NatB	No
ATCG01080.1	Plastid	MD	NatB	No
AT3G61940.1	Transmembrane, Vacuole	MD	NatB	No
AT1G27370.2	Nucleus	MD	NatB	No
AT1G27370.1	Nucleus	MD	NatB	No
AT4G22200.1	Transmembrane	MD	NatB	No
AT1G50320.1	Plastid	MD	NatB	No
AT3G62020.1	Secretory pathway, Extracellular	MD	NatB	No
AT5G49060.1	Transmembrane	MD	NatB	No
AT1G80760.1	Transmembrane	MD	NatB	No
AT2G34830.1	Nucleus	MD	NatB	No
AT2G34390.1	Transmembrane	MD	NatB	No
AT1G27980.1	Transmembrane, Endoplasmic reticulum	MD	NatB	No
AT3G12800.1	Peroxisome	MD	NatB	Yes
AT5G14880.1	Transmembrane	MD	NatB	No
AT5G41570.1	Nucleus	MD	NatB	No
AT1G62980.1	Membrane, Cell wall	MD	NatB	No
AT3G18690.1	Nucleus	MD	NatB	Yes
AT2G31370.1	Nucleus	MD	NatB	No
AT2G31370.3	Nucleus	MD	NatB	No
AT2G31370.2	Nucleus	MD	NatB	No
AT5G50570.1	Nucleus	MD	NatB	No
AT5G50670.1	Nucleus	MD	NatB	No
AT5G50570.2	Nucleus	MD	NatB	No
AT3G21175.1	Nucleus	MD	NatB	No
AT2G45050.1	Nucleus	MD	NatB	No
AT2G22425.1	Transmembrane	MD	NatB	No
AT5G50460.1	Transmembrane, Endoplasmic reticulum	MD	NatB	Yes
AT4G24920.1	Transmembrane, Endoplasmic reticulum	MD	NatB	Yes
AT2G29900.1	Transmembrane	MD	NatB	No
AT5G04930.1	Transmembrane	MD	NatB	No
AT2G26240.1	Transmembrane	MD	NatB	No
AT3G21820.1	Nucleus	MD	NatB	No
AT5G16540.1	Nucleus	MD	NatB	No
AT1G64780.1	Transmembrane	MD	NatB	No
AT1G20620.3	Peroxisome	MD	NatB	No
AT1G20620.1	Peroxisome	MD	NatB	Yes
AT4G35090.1	Peroxisome	MD	NatB	Yes
AT5G19550.1	Cytoplasm	MD	NatB	Yes
AT5G40930.1	Transmembrane, Mitochondrion	MD	NatB	Yes
AT1G28010.1	Transmembrane	MD	NatB	No
AT1G49570.1	Secretory pathway	MD	NatB	No
AT1G04240.1	Nucleus	MD	NatB	No
AT4G23550.1	Nucleus	MD	NatB	No
AT4G32980.1	Nucleus	MD	NatB	No
AT1G70510.1	Nucleus	MD	NatB	No
AT3G27080.1	Transmembrane, Mitochondrion	MD	NatB	Yes
AT5G40890.1	Transmembrane	MD	NatB	Yes
AT1G80840.1	Nucleus	MD	NatB	No
AT5G06870.1	Membrane, Cell wall	MD	NatB	No
AT4G12420.1	Cell wall	MD	NatB	No
AT4G16120.1	Membrane	MD	NatB	No
AT1G61570.1	Membrane, Mitochondrion	MD	NatB	No
AT2G46590.2	Nucleus	MD	NatB	No
AT1G76090.1	Transmembrane	MD	NatB	No
AT2G28510.1	Nucleus	MD	NatB	No
AT3G51670.1	Cytoplasm, Membrane	MD	NatB	No
AT4G13420.1	Transmembrane	MD	NatB	No
AT5G12020.1	Cytoplasm	MD	NatB	No
AT2G44660.1	Transmembrane, Endoplasmic reticulum	MD	NatB	No
AT5G47010.1	Cytoplasm	MD	NatB	Yes
AT4G31300.1	Cytoplasm, Nucleus	MD	NatB	No
AT5G47120.1	Transmembrane	MD	NatB	Yes
AT1G15880.1	Transmembrane, Golgi	MD	NatB	No
AT5G59030.1	Transmembrane	MD	NatB	No
AT2G07714.1	Mitochondrion	MD	NatB	No
AT1G43670.1	Cytoplasm	MD	NatB	Yes
AT1G17590.3	Nucleus	MD	NatB	No
AT1G17590.2	Nucleus	MD	NatB	No
AT1G17590.1	Nucleus	MD	NatB	No
AT4G17620.1	Plastid	MD	NatB	No
AT1G59870.1	Transmembrane	MD	NatB	Yes
AT3G25050.1	Secretory pathway, Extracellular	MD	NatB	No
AT4G35800.1	Nucleus	MD	NatB	No
AT1G20630.1	Cytoplasm	MD	NatB	No
AT3G15370.1	Membrane, Cell wall	MD	NatB	No
AT5G64140.1	Cytoplasm	MD	NatB	Yes
AT5G46280.1	Nucleus	MD	NatB	Yes
AT1G27940.1	Transmembrane	MD	NatB	No
AT2G01200.2	Nucleus	MD	NatB	No
AT2G21590.2	Plastid	MD	NatB	No
AT2G21590.1	Plastid	MD	NatB	No
AT5G23090.1	Nucleus	MD	NatB	No
AT5G23090.2	Nucleus	MD	NatB	No
AT5G57380.1	Nucleus	MD	NatB	No
AT2G25000.1	Nucleus	MD	NatB	No
AT4G38210.1	Membrane, Cell wall	MD	NatB	No
AT4G00940.1	Nucleus	MD	NatB	No
AT4G21080.1	Nucleus	MD	NatB	No
AT1G29860.1	Nucleus	MD	NatB	No
AT4G14110.1	Cytoplasm, Nucleus	MD	NatB	Yes
AT3G13080.1	Transmembrane	MD	NatB	No
AT5G61440.1	Plastid	MD	NatB	No
AT2G13360.1	Peroxisome	MD	NatB	Yes
AT2G13360.2	Peroxisome	MD	NatB	No
AT2G43790.1	Cytoplasm, Nucleus	MD	NatB	No
AT5G56860.1	Nucleus	MD	NatB	No
AT3G52120.1	Nucleus	MD	NatB	Yes
AT2G37990.1	Nucleus	MD	NatB	Yes
AT3G02830.1	Nucleus	MD	NatB	No
AT3G53370.1	Nucleus	MD	NatB	No
AT3G46560.1	Membrane, Mitochondrion	MD	NatB	Yes
AT3G53260.1	Cytoplasm	MD	NatB	No
AT3G26680.1	Nucleus	MD	NatB	No
AT3G26680.3	Nucleus	MD	NatB	No
AT1G26840.1	Nucleus	MD	NatB	No
AT3G26680.2	Nucleus	MD	NatB	No
AT5G59470.1	Transmembrane	MD	NatB	No
AT1G15210.1	Transmembrane	MD	NatB	No
AT4G26090.1	Cytoplasm, Membrane	MD	NatB	No
AT3G23240.1	Nucleus	MD	NatB	No
AT5G14130.1	Secretory pathway	MD	NatB	No
AT3G21640.1	Transmembrane, Vacuole	MD	NatB	No
AT3G62150.1	Transmembrane	MD	NatB	No
AT3G56400.1	Nucleus	MD	NatB	No
AT4G31800.1	Nucleus	MD	NatB	No
AT1G18860.1	Nucleus	MD	NatB	No
AT1G62300.1	Nucleus	MD	NatB	Yes
AT4G09820.1	Nucleus	MD	NatB	No
AT4G10310.1	Transmembrane	MD	NatB	No
AT1G02090.1	Cytoplasm, Nucleus	MD	NatB	Yes
AT1G20980.1	Nucleus	MD	NatB	No
AT4G21050.1	Nucleus	MD	NatB	No
AT3G45610.1	Nucleus	MD	NatB	No
AT1G79050.1	Plastid	MD	NatB	No
AT1G64620.1	Nucleus	MD	NatB	No
AT2G40540.1	Transmembrane	MD	NatB	No
AT2G15430.1	Nucleus	MD	NatB	Yes
AT1G51600.1	Nucleus	MD	NatB	Yes
AT1G51600.2	Nucleus	MD	NatB	No
AT5G21120.1	Nucleus	MD	NatB	No
AT3G60530.1	Nucleus	MD	NatB	No
AT3G22630.1	Cytoplasm, Nucleus	ME	NatB	Yes
AT5G50490.1	Nucleus	ME	NatB	No
AT2G37040.1	Cytoplasm	ME	NatB	No
AT5G44030.1	Transmembrane	ME	NatB	No
AT1G27680.1	Plastid	ME	NatB	No
AT2G23310.1	Transmembrane	ME	NatB	Yes
AT1G34410.1	Nucleus	ME	NatB	No
AT4G26100.3	Cytoplasm	ME	NatB	No
AT4G26100.1	Cytoplasm	ME	NatB	Yes
AT5G59870.1	Nucleus	ME	NatB	Yes
AT3G16340.1	Transmembrane	ME	NatB	No
AT1G53160.2	Nucleus	ME	NatB	No
AT1G53160.1	Nucleus	ME	NatB	No
AT4G28640.1	Nucleus	ME	NatB	No
AT3G04180.1	Secretory pathway, Extracellular	ME	NatB	No
AT3G58750.1	Peroxisome	ME	NatB	No
AT4G11070.1	Nucleus	ME	NatB	No
AT1G04710.1	Peroxisome	ME	NatB	No
AT3G55090.1	Transmembrane	ME	NatB	No
AT1G10290.1	Cytoplasm, Membrane, Golgi	ME	NatB	No
AT4G13770.1	Endoplasmic reticulum	ME	NatB	No
AT5G59560.1	Cytoplasm, Nucleus	ME	NatB	No
AT5G59560.2	Cytoplasm, Nucleus	ME	NatB	No
AT3G45780.1	Cytoplasm, Membrane	ME	NatB	Yes
AT3G45780.2	Cytoplasm, Membrane	ME	NatB	No
AT1G66100.1	Secretory pathway	ME	NatB	No
AT5G57360.1	Cytoplasm, Nucleus	ME	NatB	No
AT1G17840.1	Transmembrane	ME	NatB	No
AT4G32890.1	Nucleus	ME	NatB	No
AT4G29940.1	Nucleus	ME	NatB	No
AT4G09080.1	Plastid, Transmembrane	ME	NatB	No
AT4G10770.1	Transmembrane	ME	NatB	No
AT5G09310.1	Transmembrane	ME	NatB	No
AT3G48570.1	Transmembrane, Endoplasmic reticulum	ME	NatB	Yes
ATMG01060.1	Mitochondrion	ME	NatB	No
AT1G31220.1	Plastid	ME	NatB	No
AT4G13780.1	Cytoplasm	ME	NatB	Yes
AT2G26080.1	Mitochondrion	ME	NatB	No
ATMG00720.1	Mitochondrion	ME	NatB	No
AT3G26560.1	Nucleus	ME	NatB	Yes
AT5G19600.1	Transmembrane	ME	NatB	No
AT2G29700.1	Cytoplasm	ME	NatB	No
AT5G04230.1	Cytoplasm	ME	NatB	No
AT4G00760.1	Nucleus	ME	NatB	No
AT2G21050.1	Transmembrane	ME	NatB	No
AT1G15520.1	Transmembrane	ME	NatB	No
AT2G31230.1	Nucleus	ME	NatB	No
AT2G46800.2	Transmembrane, Vacuole	ME	NatB	No
AT2G46800.1	Transmembrane, Vacuole	ME	NatB	No
AT3G14415.1	Peroxisome	ME	NatB	Yes
AT1G27770.1	Plastid, Transmembrane	ME	NatB	No
AT2G15010.1	Secretory pathway	ME	NatB	No
AT3G62270.1	Transmembrane	ME	NatB	No
AT2G22950.1	Transmembrane	ME	NatB	No
AT5G22650.1	Nucleus	ME	NatB	Yes
AT5G03940.1	Plastid	ME	NatB	No
AT3G10270.1	Plastid	ME	NatB	No
AT5G60450.1	Nucleus	ME	NatB	No
AT3G15540.1	Nucleus	ME	NatB	No
AT1G24490.1	Plastid, Transmembrane	ME	NatB	No
AT2G45960.1	Transmembrane	ME	NatB	Yes
AT3G44750.1	Nucleus	ME	NatB	No
AT4G01820.1	Transmembrane	ME	NatB	No
AT5G24110.1	Nucleus	ME	NatB	No
AT3G04670.1	Nucleus	ME	NatB	No
AT1G62360.1	Nucleus	ME	NatB	No
AT5G52860.1	Transmembrane	ME	NatB	No
AT4G33520.2	Transmembrane	ME	NatB	No
AT5G60920.1	Membrane, Extracellular	ME	NatB	No
AT1G63030.1	Nucleus	ME	NatB	No
AT5G41685.1	Transmembrane, Mitochondrion	ME	NatB	No
AT5G26570.1	Plastid, Vesicles	ME	NatB	Yes
AT4G02570.3	Cytoplasm, Nucleus	ME	NatB	No
AT4G02570.2	Cytoplasm, Nucleus	ME	NatB	No
AT4G02570.1	Cytoplasm, Nucleus	ME	NatB	No
AT2G44745.1	Nucleus	ME	NatB	No
AT5G58140.1	Membrane	ME	NatB	No
AT5G58140.2	Membrane	ME	NatB	No
AT5G58140.3	Membrane	ME	NatB	No
AT1G69490.1	Nucleus	ME	NatB	No
AT5G43290.1	Nucleus	ME	NatB	No
AT3G54170.1	Nucleus	ME	NatB	Yes
AT5G49520.1	Nucleus	ME	NatB	No
AT2G22740.1	Nucleus	ME	NatB	No
AT2G22740.2	Nucleus	ME	NatB	No
AT1G51500.1	Transmembrane	ME	NatB	Yes
AT5G59340.1	Nucleus	ME	NatB	No
AT2G32950.1	Cytoplasm, Nucleus	ME	NatB	No
AT2G17950.1	Nucleus	ME	NatB	No
AT3G07420.1	Cytoplasm	ME	NatB	No
AT3G19260.1	Transmembrane, Endoplasmic reticulum	ME	NatB	No
AT2G21600.1	Transmembrane	ME	NatB	Yes
AT5G27450.2	Cytoplasm	ME	NatB	No
AT5G27450.1	Cytoplasm	ME	NatB	No
AT2G17370.1	Transmembrane, Endoplasmic reticulum	ME	NatB	No
AT5G27910.1	Nucleus	ME	NatB	No
AT2G44590.3	Cytoskeleton, Cytoplasm	ME	NatB	No
AT2G04400.1	Plastid	ME	NatB	No
AT1G47240.1	Transmembrane	ME	NatB	No
AT2G14260.2	Cytoplasm	ME	NatB	Yes
AT4G00900.1	Transmembrane	ME	NatB	No
AT5G25890.1	Nucleus	ME	NatB	No
AT1G10130.1	Transmembrane	ME	NatB	No
AT3G23130.1	Nucleus	ME	NatB	No
AT5G17520.1	Plastid, Transmembrane	ME	NatB	No
AT4G23400.1	Transmembrane	ME	NatB	Yes
AT3G61430.1	Transmembrane	ME	NatB	Yes
AT1G66340.1	Transmembrane, Endoplasmic reticulum	ME	NatB	No
AT1G51380.1	Nucleus	ME	NatB	Yes
AT2G47070.1	Nucleus	ME	NatB	No
AT5G43270.1	Nucleus	ME	NatB	No
AT5G43270.2	Nucleus	ME	NatB	No
AT5G43270.3	Nucleus	ME	NatB	No
AT2G36490.1	Nucleus	ME	NatB	No
AT2G28350.1	Nucleus	ME	NatB	No
AT4G39940.1	Plastid	ME	NatB	No
AT2G35380.1	Secretory pathway	ME	NatB	No
AT4G00430.1	Transmembrane	ME	NatB	Yes
AT4G37270.1	Plastid, Transmembrane	ME	NatB	No
AT2G42790.1	Peroxisome	ME	NatB	No
AT3G05950.1	Secretory pathway, Extracellular	ME	NatB	No
AT3G04110.1	Transmembrane	ME	NatB	No
AT1G51950.1	Nucleus	ME	NatB	No
AT5G43640.1	Cytoplasm	ME	NatB	No
AT5G47670.1	Nucleus	ME	NatB	No
AT1G27390.1	Transmembrane, Mitochondrion	ME	NatB	Yes
AT4G23810.1	Nucleus	ME	NatB	No
AT2G18640.1	Endoplasmic reticulum	ME	NatB	No
AT5G41290.1	Membrane	ME	NatB	No
AT5G41300.1	Membrane	ME	NatB	No
AT4G25750.1	Transmembrane	ME	NatB	No
AT5G65110.1	Peroxisome	ME	NatB	No
AT5G13080.1	Nucleus	ME	NatB	No
AT5G16820.1	Nucleus	ME	NatB	No
AT5G16820.2	Nucleus	ME	NatB	No
AT3G01470.1	Nucleus	ME	NatB	No
AT1G56010.2	Nucleus	ME	NatB	No
AT3G18850.1	Transmembrane	ME	NatB	No
AT4G18930.1	Cytoplasm	ME	NatB	No
AT3G18850.2	Transmembrane	ME	NatB	No
AT4G36240.1	Nucleus	ME	NatB	No
AT5G25830.1	Nucleus	ME	NatB	No
AT5G41280.1	Membrane	ME	NatB	No
AT5G66320.2	Nucleus	ME	NatB	No
AT5G66320.1	Nucleus	ME	NatB	No
AT5G18550.1	Nucleus	ME	NatB	Yes
AT3G10340.1	Cytoplasm	ME	NatB	No
AT1G20050.1	Transmembrane, Endoplasmic reticulum	ME	NatB	Yes
AT5G17420.1	Transmembrane	ME	NatB	No
AT2G38050.1	Transmembrane	ME	NatB	No
AT5G42080.1	Cytoskeleton, Cytoplasm	ME	NatB	Yes
AT5G48840.1	Cytoplasm	ME	NatB	No
AT3G54130.1	Nucleus	ME	NatB	Yes
AT3G61760.1	Cytoskeleton, Cytoplasm	ME	NatB	No
AT2G38280.1	Transmembrane, Mitochondrion	ME	NatB	No
AT2G38280.2	Transmembrane, Mitochondrion	ME	NatB	No
AT5G50470.1	Nucleus	ME	NatB	No
AT5G05170.1	Transmembrane	ME	NatB	Yes
AT1G23090.1	Transmembrane	ME	NatB	No
AT4G33010.1	Mitochondrion	ME	NatB	No
AT2G39960.1	Transmembrane	ME	NatB	No
AT3G09470.1	Transmembrane	ME	NatB	No
AT2G47890.1	Nucleus	ME	NatB	No
AT1G74700.1	Nucleus	ME	NatB	No
AT3G51080.1	Nucleus	ME	NatB	No
AT4G01840.1	Plastid, Transmembrane	ME	NatB	No
AT5G65410.1	Nucleus	ME	NatB	No
AT4G21710.1	Nucleus	ME	NatB	No
AT1G34390.1	Nucleus	ME	NatB	No
AT2G24940.1	Nucleus	ME	NatB	Yes
AT5G36910.1	Secretory pathway	ME	NatB	No
AT1G15500.1	Plastid, Transmembrane	ME	NatB	Yes
AT4G32510.1	Transmembrane	ME	NatB	No
AT2G20825.1	Cytoplasm, Nucleus	ME	NatB	No
AT5G14800.1	Cytoplasm	ME	NatB	Yes
AT3G07520.1	Transmembrane	ME	NatB	No
AT1G14550.1	Secretory pathway	ME	NatB	No
AT5G43700.1	Nucleus	ME	NatB	No
AT2G27840.1	Nucleus	ME	NatB	No
AT4G01690.1	Plastid	ME	NatB	No
AT4G33430.1	Endosome, Transmembrane	ME	NatB	No
ATCG00500.1	Plastid, Membrane	ME	NatB	No
AT5G57030.1	Plastid	ME	NatB	No
AT4G30360.1	Transmembrane	ME	NatB	No
AT3G49680.1	Plastid	ME	NatB	No
AT2G24610.1	Transmembrane	ME	NatB	No
AT1G22920.1	Cytoplasm, Nucleus	ME	NatB	Yes
AT2G33150.1	Peroxisome	ME	NatB	No
AT4G26900.1	Plastid	ME	NatB	Yes
AT3G57920.1	Nucleus	ME	NatB	No
AT1G48600.1	Cytoplasm	ME	NatB	No
AT1G64000.1	Nucleus	ME	NatB	No
AT1G67710.1	Nucleus	ME	NatB	No
AT3G52440.1	Nucleus	ME	NatB	No
AT1G43950.1	Nucleus	ME	NatB	No
AT3G12100.1	Transmembrane, Vacuole	ME	NatB	No
AT5G56320.1	Membrane, Cell wall	ME	NatB	No
AT2G37560.1	Nucleus	ME	NatB	No
AT5G27670.1	Nucleus	ME	NatB	Yes
AT5G03280.1	Transmembrane	ME	NatB	No
AT1G56170.1	Nucleus	ME	NatB	Yes
AT4G32410.1	Transmembrane	ME	NatB	Yes
AT2G46520.1	Cytoplasm, Nucleus	ME	NatB	No
AT1G62430.1	Transmembrane	ME	NatB	Yes
ATCG01010.1	Plastid, Transmembrane	ME	NatB	No
AT1G52570.1	Plastid, Cytoplasm, Membrane, Endoplasmic reticulum, Vacuole, Nucleus, Mitochondrion, Vesicles	ME	NatB	Yes
AT4G14800.1	Cytoplasm, Nucleus	ME	NatB	Yes
AT2G23800.1	Endoplasmic reticulum	ME	NatB	No
AT3G11710.1	Cytoplasm	ME	NatB	Yes
AT2G17120.1	Membrane	ME	NatB	No
AT2G47160.1	Transmembrane	ME	NatB	No
AT1G15460.1	Transmembrane	ME	NatB	No
AT3G18480.1	Transmembrane, Golgi	ME	NatB	Yes
AT4G37640.1	Transmembrane, Endoplasmic reticulum	ME	NatB	No
AT5G63660.1	Secretory pathway	ME	NatB	No
AT1G74810.1	Transmembrane	ME	NatB	No
AT4G30170.1	Secretory pathway	ME	NatB	No
AT3G10080.1	Secretory pathway, Extracellular	ME	NatB	No
AT4G32770.1	Plastid, Membrane	ME	NatB	No
AT1G34790.1	Nucleus	ME	NatB	No
AT5G22570.1	Nucleus	ME	NatB	No
AT1G13260.1	Nucleus	ME	NatB	No
AT5G51070.1	Plastid	ME	NatB	No
AT3G62340.1	Nucleus	ME	NatB	No
AT4G08150.1	Nucleus	ME	NatB	No
AT3G27810.1	Nucleus	ME	NatB	No
AT4G01720.1	Nucleus	ME	NatB	No
AT3G52190.1	Transmembrane, Endoplasmic reticulum	ME	NatB	Yes
AT3G57600.1	Nucleus	ME	NatB	No
AT5G06710.1	Nucleus	ME	NatB	No
AT5G48880.3	Peroxisome	ME	NatB	No
AT5G48880.2	Peroxisome	ME	NatB	No
AT2G13610.1	Transmembrane	ME	NatB	No
AT5G04940.1	Nucleus	ME	NatB	No
AT5G04940.2	Nucleus	ME	NatB	No
AT2G47260.1	Nucleus	ME	NatB	Yes
AT2G19520.1	Nucleus	ME	NatB	Yes
AT1G52880.1	Nucleus	ME	NatB	No
AT3G17600.1	Nucleus	ME	NatB	No
AT1G55180.1	Cytoplasm, Membrane	ME	NatB	No
AT1G11000.1	Transmembrane	ME	NatB	No
AT1G75020.2	Transmembrane	ME	NatB	No
AT1G75020.1	Transmembrane	ME	NatB	No
AT3G01970.1	Nucleus	ME	NatB	No
AT4G29730.1	Nucleus	ME	NatB	Yes
AT2G35690.1	Peroxisome	ME	NatB	No
AT1G02580.1	Nucleus	ME	NatB	No
AT3G61140.1	Cytoplasm, Nucleus	ME	NatB	Yes
AT3G20750.1	Nucleus	ME	NatB	No
AT3G24050.1	Nucleus	ME	NatB	No
AT2G42200.1	Nucleus	ME	NatB	No
AT3G21090.1	Transmembrane	ME	NatB	No
AT1G20710.1	Nucleus	ME	NatB	No
AT4G10760.1	Nucleus	ME	NatB	Yes
AT4G10920.1	Nucleus	ME	NatB	No
AT1G08700.1	Transmembrane	ME	NatB	No
AT4G18770.1	Nucleus	ME	NatB	No
AT4G15250.1	Nucleus	ME	NatB	No
AT3G17611.1	Transmembrane	ME	NatB	No
AT5G64930.1	Transmembrane	ME	NatB	No
AT1G50400.1	Transmembrane, Mitochondrion	ME	NatB	No
AT2G42830.1	Nucleus	ME	NatB	No
AT1G35540.1	Nucleus	ME	NatB	No
AT1G22070.1	Nucleus	ME	NatB	No
AT2G01850.1	Secretory pathway, Extracellular	ME	NatB	No
AT1G34310.1	Nucleus	ME	NatB	No
AT5G06090.1	Transmembrane	ME	NatB	No
AT3G55800.1	Plastid	ME	NatB	No
AT1G01620.1	Transmembrane	ME	NatB	Yes
AT3G14420.2	Peroxisome	ME	NatB	No
AT3G14420.1	Peroxisome	ME	NatB	Yes
AT1G80300.1	Plastid, Transmembrane	ME	NatB	No
AT3G15270.1	Nucleus	ME	NatB	No
AT3G16500.1	Nucleus	ME	NatB	No
AT5G48410.1	Transmembrane	ME	NatB	No
AT5G58400.1	Secretory pathway	ME	NatB	No
AT3G58740.1	Peroxisome	ME	NatB	No
AT4G32280.1	Nucleus	ME	NatB	No
AT2G43010.1	Nucleus	ME	NatB	No
AT5G08640.1	Cytoplasm	ME	NatB	No
AT1G76690.1	Cytoplasm	ME	NatB	No
AT5G65780.1	Plastid	ME	NatB	No
AT5G15130.1	Nucleus	ME	NatB	No
AT5G03840.1	Cytoplasm	ME	NatB	No
AT4G14560.1	Nucleus	ME	NatB	No
AT2G30590.1	Nucleus	ME	NatB	No
AT1G76680.1	Cytoplasm	ME	NatB	Yes
AT2G38340.1	Nucleus	ME	NatB	No
AT1G18640.1	Plastid	ME	NatB	No
AT1G18640.2	Plastid	ME	NatB	No
AT1G53270.1	Transmembrane	ME	NatB	No
AT5G18450.1	Nucleus	ME	NatB	No
AT3G55010.2	Plastid	ME	NatB	No
AT3G55010.1	Plastid	ME	NatB	Yes
AT1G60160.1	Transmembrane	ME	NatB	No
AT1G70300.1	Transmembrane	ME	NatB	No
AT4G30935.1	Nucleus	ME	NatB	No
AT1G71230.1	Cytoplasm, Nucleus	ME	NatB	Yes
AT3G58780.1	Nucleus	ME	NatB	No
AT4G34680.2	Nucleus	ME	NatB	No
AT4G34680.1	Nucleus	ME	NatB	No
AT3G60030.1	Nucleus	ME	NatB	No
AT2G29410.1	Transmembrane, Vacuole	ME	NatB	No
AT3G56450.1	Membrane	MF	NatC/E/F	No
AT4G35290.2	Transmembrane	MF	NatC/E/F	No
AT4G35290.1	Transmembrane	MF	NatC/E/F	No
AT5G61210.1	Membrane	MF	NatC/E/F	No
AT3G14290.1	Cytoplasm, Nucleus	MF	NatC/E/F	Yes
AT5G59180.1	Nucleus	MF	NatC/E/F	No
AT1G53850.1	Cytoplasm, Nucleus	MF	NatC/E/F	Yes
AT1G55020.1	Cytoplasm	MF	NatC/E/F	No
AT2G46410.1	Nucleus	MF	NatC/E/F	No
AT5G10170.1	Cytoplasm	MF	NatC/E/F	No
AT1G49410.1	Transmembrane, Mitochondrion	MF	NatC/E/F	Yes
AT1G66600.1	Nucleus	MF	NatC/E/F	No
AT1G30620.1	Transmembrane, Golgi	MF	NatC/E/F	No
AT1G30620.2	Transmembrane, Golgi	MF	NatC/E/F	No
ATCG00440.1	Plastid	MF	NatC/E/F	No
AT1G47250.1	Cytoplasm, Nucleus	MF	NatC/E/F	No
ATMG00030.1	Mitochondrion	MF	NatC/E/F	No
AT2G15390.1	Transmembrane, Golgi	MF	NatC/E/F	No
AT2G23980.1	Transmembrane	MF	NatC/E/F	No
AT4G17750.1	Nucleus	MF	NatC/E/F	No
AT1G66560.1	Nucleus	MF	NatC/E/F	No
AT4G22070.1	Nucleus	MF	NatC/E/F	No
AT4G04450.1	Nucleus	MF	NatC/E/F	No
AT4G24470.1	Nucleus	MF	NatC/E/F	No
AT4G24470.2	Nucleus	MF	NatC/E/F	No
AT3G44110.1	Membrane	MF	NatC/E/F	Yes
AT5G42790.1	Cytoplasm, Nucleus	MF	NatC/E/F	No
AT1G53240.1	Mitochondrion	MF	NatC/E/F	No
AT2G22240.1	Cytoplasm	MF	NatC/E/F	No
AT4G39800.1	Cytoplasm	MF	NatC/E/F	No
ATMG01410.1	Mitochondrion	MF	NatC/E/F	No
AT4G33530.1	Transmembrane	MF	NatC/E/F	No
AT4G14450.1	Plastid	MF	NatC/E/F	No
AT1G28960.4	Mitochondrion	MF	NatC/E/F	No
AT1G28960.2	Mitochondrion	MF	NatC/E/F	No
AT3G59550.1	Nucleus	MF	NatC/E/F	No
AT5G40840.2	Nucleus	MF	NatC/E/F	No
AT5G52840.1	Membrane, Mitochondrion	MF	NatC/E/F	No
AT3G15020.1	Mitochondrion	MF	NatC/E/F	No
AT5G47030.1	Mitochondrion	MF	NatC/E/F	No
AT1G80050.1	Cytoplasm	MF	NatC/E/F	Yes
AT2G20370.1	Transmembrane, Golgi	MF	NatC/E/F	No
AT1G21640.1	Plastid	MF	NatC/E/F	No
AT3G60160.1	Transmembrane	MF	NatC/E/F	No
AT5G22060.1	Membrane	MF	NatC/E/F	No
AT3G19280.1	Transmembrane, Golgi	MG	NatA	No
AT2G42820.1	Transmembrane	MG	NatA	No
AT4G37690.1	Transmembrane, Golgi	MG	NatA	No
ATMG00770.1	Mitochondrion	MG	NatA	No
AT5G64610.1	Nucleus	MG	NatA	No
AT1G69120.1	Nucleus	MG	NatA	No
AT5G13790.1	Nucleus	MG	NatA	No
AT2G36870.1	Secretory pathway, Extracellular	MG	NatA	No
AT2G28930.2	Plastid	MG	NatA	No
AT5G20240.1	Nucleus	MG	NatA	No
AT5G15800.1	Nucleus	MG	NatA	No
AT2G37280.1	Transmembrane	MG	NatA	No
AT2G33860.1	Nucleus	MG	NatA	No
AT5G62670.1	Transmembrane	MG	NatA	No
AT4G39910.1	Nucleus	MG	NatA	No
AT4G35600.1	Plastid	MG	NatA	No
AT1G06090.1	Transmembrane, Endoplasmic reticulum	MG	NatA	No
AT2G28260.1	Transmembrane	MG	NatA	No
AT1G72280.1	Membrane, Endoplasmic reticulum	MG	NatA	No
AT3G02210.1	Membrane	MG	NatA	No
AT2G33500.1	Nucleus	MG	NatA	No
AT3G02990.1	Nucleus	MG	NatA	No
AT1G70980.1	Cytoplasm	MG	NatA	Yes
AT3G49780.1	Secretory pathway	MG	NatA	No
AT5G35550.1	Nucleus	MG	NatA	No
AT5G61250.1	Secretory pathway, Lysosome, Membrane	MG	NatA	No
AT5G61250.2	Secretory pathway, Lysosome, Membrane	MG	NatA	No
AT5G08180.1	Nucleus	MG	NatA	No
AT5G46030.1	Nucleus	MG	NatA	No
AT2G01670.1	Mitochondrion	MG	NatA	No
AT3G02850.1	Transmembrane	MG	NatA	No
AT3G57040.1	Nucleus	MG	NatA	No
AT5G60910.1	Nucleus	MG	NatA	No
ATMG00400.1	Mitochondrion	MG	NatA	No
AT3G20910.1	Nucleus	MG	NatA	No
AT1G13580.2	Transmembrane, Endoplasmic reticulum	MG	NatA	No
AT3G25540.1	Transmembrane, Endoplasmic reticulum	MG	NatA	No
AT2G18020.1	Cytoplasm	MG	NatA	No
AT4G27730.1	Transmembrane	MG	NatA	No
AT3G61450.1	Transmembrane	MG	NatA	No
AT1G05200.1	Transmembrane	MG	NatA	No
AT1G05200.2	Transmembrane	MG	NatA	No
AT1G07810.1	Transmembrane, Endoplasmic reticulum	MG	NatA	No
AT5G64100.1	Secretory pathway	MG	NatA	No
AT3G28345.1	Transmembrane	MG	NatA	No
AT3G28380.1	Transmembrane	MG	NatA	No
AT5G64120.1	Secretory pathway	MG	NatA	No
AT5G23260.2	Nucleus	MG	NatA	No
AT5G47640.1	Nucleus	MG	NatA	No
AT3G56950.1	Transmembrane	MG	NatA	No
AT3G18730.1	Nucleus	MG	NatA	No
AT5G39950.1	Cytoplasm	MG	NatA	No
AT3G16860.1	Membrane	MG	NatA	No
AT3G52310.1	Transmembrane	MG	NatA	No
ATMG01270.1	Mitochondrion	MG	NatA	No
AT2G07696.1	Mitochondrion	MG	NatA	No
AT5G49270.1	Membrane	MG	NatA	No
AT3G12120.1	Transmembrane, Endoplasmic reticulum	MG	NatA	No
AT3G16000.1	Nucleus	MG	NatA	No
AT4G13460.1	Nucleus	MG	NatA	No
AT4G13460.2	Nucleus	MG	NatA	No
AT5G62940.1	Nucleus	MG	NatA	No
AT4G02600.2	Transmembrane	MG	NatA	No
AT4G02600.1	Transmembrane	MG	NatA	No
AT1G30400.2	Transmembrane, Vacuole	MG	NatA	No
AT1G30400.1	Transmembrane, Vacuole	MG	NatA	No
AT1G26770.1	Membrane, Cell wall	MG	NatA	No
AT2G34660.1	Transmembrane, Vacuole	MG	NatA	No
AT3G61120.1	Nucleus	MG	NatA	No
AT2G43530.1	Secretory pathway	MG	NatA	No
AT3G54590.1	Secretory pathway, Extracellular	MG	NatA	No
AT2G18380.1	Nucleus	MG	NatA	No
AT5G58090.1	Membrane	MG	NatA	No
AT4G37940.1	Nucleus	MG	NatA	No
AT5G37500.1	Transmembrane	MG	NatA	No
AT5G09740.1	Nucleus	MG	NatA	No
AT1G74380.1	Transmembrane, Golgi	MG	NatA	No
AT5G26660.1	Nucleus	MG	NatA	No
AT5G64520.1	Nucleus	MG	NatA	No
AT4G38620.1	Nucleus	MG	NatA	No
AT3G23730.1	Secretory pathway, Extracellular	MG	NatA	No
AT2G38110.1	Transmembrane	MG	NatA	No
AT1G14720.1	Secretory pathway, Extracellular	MG	NatA	No
AT2G32400.1	Transmembrane	MG	NatA	No
ATCG00730.1	Plastid, Transmembrane	MG	NatA	No
AT1G71880.1	Transmembrane	MG	NatA	No
AT4G32500.1	Transmembrane	MG	NatA	No
AT5G19880.1	Secretory pathway	MG	NatA	No
AT2G41480.1	Secretory pathway	MG	NatA	No
AT4G01120.1	Nucleus	MG	NatA	No
AT4G34640.1	Transmembrane, Endoplasmic reticulum	MG	NatA	Yes
AT2G22800.1	Nucleus	MG	NatA	No
AT5G57660.1	Nucleus	MG	NatA	No
AT5G53760.1	Transmembrane	MG	NatA	No
AT5G53760.2	Transmembrane	MG	NatA	No
AT1G52890.1	Nucleus	MG	NatA	No
AT5G04410.1	Nucleus	MG	NatA	No
AT2G17480.1	Transmembrane	MG	NatA	No
AT2G01500.1	Nucleus	MG	NatA	No
AT4G09010.1	Plastid	MG	NatA	No
AT4G36620.1	Nucleus	MG	NatA	No
AT2G47250.1	Nucleus	MG	NatA	No
AT3G24660.1	Transmembrane	MG	NatA	No
AT5G41370.1	Nucleus	MG	NatA	No
AT5G05760.1	Transmembrane, Golgi	MG	NatA	No
AT1G49710.1	Transmembrane, Golgi	MG	NatA	No
AT3G15990.1	Transmembrane	MG	NatA	No
AT5G07830.1	Secretory pathway, Lysosome, Membrane	MG	NatA	No
AT1G13980.1	Cytoplasm	MG	NatA	No
AT1G57550.1	Transmembrane	MG	NatA	No
AT3G08590.2	Cytoplasm	MG	NatA	No
AT3G08590.1	Cytoplasm	MG	NatA	No
ATCG00680.1	Plastid, Transmembrane	MG	NatA	No
AT5G40760.1	Cytoplasm	MG	NatA	No
ATCG00800.1	Plastid	MG	NatA	No
AT4G21960.1	Secretory pathway	MG	NatA	No
AT4G29130.1	Plastid, Transmembrane	MG	NatA	No
AT2G22310.1	Nucleus	MG	NatA	No
AT5G58230.1	Nucleus	MG	NatA	No
AT2G22630.1	Nucleus	MG	NatA	No
AT4G37790.1	Nucleus	MG	NatA	No
AT2G05900.1	Nucleus	MG	NatA	No
AT3G10140.1	Mitochondrion	MG	NatA	No
AT5G07100.1	Nucleus	MG	NatA	No
AT3G62100.1	Nucleus	MG	NatA	No
ATCG00770.1	Plastid	MG	NatA	Yes
AT4G39410.1	Nucleus	MG	NatA	No
AT2G46990.1	Nucleus	MG	NatA	No
AT1G47420.1	Mitochondrion	MG	NatA	No
AT4G17570.1	Nucleus	MG	NatA	No
AT4G36730.1	Nucleus	MG	NatA	No
AT5G10330.1	Plastid	MG	NatA	Yes
AT5G10330.2	Plastid	MG	NatA	No
AT3G07650.3	Nucleus	MG	NatA	No
AT3G07650.2	Nucleus	MG	NatA	No
AT3G07650.1	Nucleus	MG	NatA	No
AT3G23580.1	Cytoplasm	MG	NatA	Yes
AT1G74520.1	Transmembrane	MG	NatA	No
AT2G42500.1	Cytoplasm	MG	NatA	Yes
AT3G03380.1	Cytoplasm	MG	NatA	Yes
AT1G16470.1	Cytoplasm, Nucleus	MG	NatA	Yes
AT1G16470.2	Cytoplasm, Nucleus	MG	NatA	No
AT5G37510.2	Cytoplasm, Membrane, Mitochondrion	MG	NatA	No
AT1G04760.1	Transmembrane	MG	NatA	No
AT5G23880.1	Nucleus	MG	NatA	No
AT2G18220.1	Nucleus	MG	NatA	No
AT1G07570.2	Plastid	MG	NatA	No
AT1G07570.1	Plastid	MG	NatA	No
AT1G07940.1	Cytoplasm	MG	NatA	No
AT5G60390.1	Cytoplasm	MG	NatA	No
AT1G07920.1	Cytoplasm	MG	NatA	No
AT1G07940.2	Cytoplasm	MG	NatA	No
AT1G07930.1	Cytoplasm	MG	NatA	No
AT5G22750.1	Nucleus	MG	NatA	No
AT1G71890.1	Transmembrane	MG	NatA	No
AT3G01610.1	Membrane, Nucleus, Cell wall, Vesicles	MG	NatA	No
AT5G10140.1	Nucleus	MG	NatA	No
AT5G11200.1	Nucleus	MG	NatA	No
AT2G38390.1	Secretory pathway, Vacuole	MG	NatA	No
AT4G04470.1	Transmembrane, Peroxisome	MG	NatA	Yes
AT2G19860.1	Plastid, Transmembrane	MG	NatA	No
AT2G38380.1	Secretory pathway, Vacuole	MG	NatA	No
AT3G27820.1	Cytoplasm	MG	NatA	No
AT3G26744.1	Nucleus	MG	NatA	No
AT3G26744.2	Nucleus	MG	NatA	No
AT3G26744.3	Nucleus	MG	NatA	No
AT1G68150.1	Nucleus	MG	NatA	No
AT2G46790.1	Nucleus	MG	NatA	No
AT2G44910.1	Nucleus	MG	NatA	No
AT4G09960.1	Nucleus	MG	NatA	No
AT1G24260.2	Nucleus	MG	NatA	No
AT1G30410.1	Transmembrane	MG	NatA	No
AT2G02040.1	Transmembrane	MG	NatA	No
AT3G44350.1	Nucleus	MG	NatA	No
AT5G06910.1	Nucleus	MG	NatA	No
AT5G47140.1	Nucleus	MG	NatA	No
AT4G26150.1	Nucleus	MG	NatA	No
AT3G58500.1	Cytoplasm	MG	NatA	No
AT2G32720.1	Cytoplasm, Transmembrane, Endoplasmic reticulum	MG	NatA	No
AT5G63670.1	Nucleus	MG	NatA	Yes
AT1G79210.1	Cytoplasm, Nucleus	MG	NatA	Yes
AT3G28030.1	Nucleus	MG	NatA	No
AT2G37410.1	Transmembrane, Mitochondrion	MG	NatA	No
AT2G37410.2	Transmembrane, Mitochondrion	MG	NatA	No
AT5G48250.1	Nucleus	MG	NatA	No
AT3G56190.1	Membrane	MG	NatA	No
AT5G41360.1	Nucleus	MG	NatA	No
AT2G47830.1	Transmembrane, Vacuole	MG	NatA	No
AT5G03455.1	Nucleus	MG	NatA	No
AT5G47880.2	Cytoplasm	MG	NatA	No
AT5G47880.1	Cytoplasm	MG	NatA	Yes
AT5G07720.1	Transmembrane, Golgi	MG	NatA	No
ATMG01250.1	Mitochondrion	MG	NatA	No
AT5G06960.2	Nucleus	MG	NatA	No
AT5G06960.1	Nucleus	MG	NatA	No
AT3G27300.1	Cytoplasm	MG	NatA	No
AT3G27300.2	Cytoplasm	MG	NatA	No
AT5G13870.1	Secretory pathway, Extracellular	MG	NatA	No
AT1G15100.1	Cytoplasm, Nucleus	MG	NatA	No
AT3G02310.1	Nucleus	MG	NatA	No
AT2G41510.1	Vacuole	MG	NatA	No
AT5G14740.2	Plastid, Membrane	MG	NatA	Yes
AT5G39580.1	Secretory pathway	MG	NatA	No
AT1G06120.1	Transmembrane, Endoplasmic reticulum	MG	NatA	No
AT2G15790.1	Cytoplasm	MG	NatA	No
AT2G03710.1	Nucleus	MG	NatA	No
AT2G46270.1	Nucleus	MG	NatA	No
AT1G09790.1	Membrane	MG	NatA	No
AT5G64350.1	Cytoplasm	MG	NatA	No
AT1G53580.1	Mitochondrion	MG	NatA	Yes
AT3G29030.1	Membrane, Cell wall	MG	NatA	No
AT1G12560.1	Membrane, Cell wall	MG	NatA	No
AT1G73730.1	Nucleus	MG	NatA	No
AT3G05590.1	Cytoplasm	MG	NatA	No
AT2G45650.1	Nucleus	MG	NatA	No
AT2G34060.1	Secretory pathway	MH	non acetylated	No
AT3G05230.1	Transmembrane, Endoplasmic reticulum	MH	non acetylated	No
AT4G08770.1	Secretory pathway, Vacuole	MH	non acetylated	No
AT3G49120.1	Secretory pathway, Vacuole	MH	non acetylated	No
AT3G58710.2	Nucleus	MH	non acetylated	No
ATMG00750.1	Mitochondrion	MH	non acetylated	No
ATMG00890.1	Mitochondrion	MH	non acetylated	No
AT4G08780.1	Secretory pathway, Vacuole	MH	non acetylated	No
AT2G19640.2	Nucleus	MI	NatC/E/F	No
AT1G70940.1	Transmembrane	MI	NatC/E/F	No
AT2G01420.2	Transmembrane	MI	NatC/E/F	No
ATMG00320.1	Mitochondrion	MI	NatC/E/F	No
AT5G52650.1	Cytoplasm	MI	NatC/E/F	No
AT1G79850.1	Plastid	MI	NatC/E/F	No
AT1G10070.2	Plastid	MI	NatC/E/F	No
AT1G10070.1	Plastid	MI	NatC/E/F	No
AT3G04380.1	Nucleus	MI	NatC/E/F	No
AT4G02980.1	Endoplasmic reticulum	MI	NatC/E/F	No
ATMG01200.1	Transmembrane, Mitochondrion	MI	NatC/E/F	No
AT1G03190.1	Nucleus	MI	NatC/E/F	No
AT1G03190.2	Nucleus	MI	NatC/E/F	No
AT2G33310.2	Nucleus	MI	NatC/E/F	No
AT3G27620.1	Transmembrane, Mitochondrion	MI	NatC/E/F	No
AT5G25810.1	Nucleus	MI	NatC/E/F	No
ATCG00180.1	Plastid	MI	NatC/E/F	No
AT4G22930.1	Mitochondrion	MI	NatC/E/F	No
ATMG01010.1	Mitochondrion	MI	NatC/E/F	No
ATCG00350.1	Plastid, Transmembrane	MI	NatC/E/F	No
ATCG00780.1	Plastid	MI	NatC/E/F	No
AT1G31885.1	Transmembrane	MI	NatC/E/F	No
ATCG01070.1	Plastid	MI	NatC/E/F	No
AT3G23050.1	Nucleus	MI	NatC/E/F	No
AT5G15100.1	Transmembrane	MI	NatC/E/F	No
AT1G77110.1	Transmembrane	MI	NatC/E/F	No
AT1G23080.1	Transmembrane	MI	NatC/E/F	No
AT5G57090.1	Transmembrane	MI	NatC/E/F	No
AT5G42300.1	Cytoplasm	MI	NatC/E/F	No
ATCG00810.1	Plastid	MI	NatC/E/F	No
AT1G69810.1	Nucleus	MI	NatC/E/F	No
AT3G04730.1	Nucleus	MI	NatC/E/F	No
ATMG01280.1	Transmembrane, Mitochondrion	MI	NatC/E/F	No
AT2G45280.1	Nucleus	MI	NatC/E/F	No
ATMG00470.1	Mitochondrion	MI	NatC/E/F	No
ATMG00170.1	Mitochondrion	MI	NatC/E/F	No
ATMG00620.1	Mitochondrion	MI	NatC/E/F	No
AT4G25740.1	Cytoplasm	MI	NatC/E/F	No
AT1G73590.1	Transmembrane	MI	NatC/E/F	No
AT5G41520.1	Cytoplasm	MI	NatC/E/F	No
AT1G73540.1	Plastid	MI	NatC/E/F	No
AT5G53430.1	Nucleus	MI	NatC/E/F	No
AT5G14250.1	Cytoplasm, Nucleus	MI	NatC/E/F	Yes
AT2G14750.1	Plastid	MI	NatC/E/F	No
ATCG01040.1	Plastid	MI	NatC/E/F	No
AT1G61700.1	Nucleus	MI	NatC/E/F	No
AT5G55480.1	Membrane	MI	NatC/E/F	No
AT3G23100.1	Nucleus	MI	NatC/E/F	No
AT4G02500.1	Transmembrane, Golgi	MI	NatC/E/F	No
AT3G62720.1	Transmembrane, Golgi	MI	NatC/E/F	No
ATMG01210.1	Mitochondrion	MI	NatC/E/F	No
AT3G62720.2	Transmembrane, Golgi	MI	NatC/E/F	No
AT2G18710.1	Plastid, Transmembrane	MI	NatC/E/F	No
AT4G30080.1	Nucleus	MI	NatC/E/F	No
AT1G13280.1	Plastid	MI	NatC/E/F	No
AT1G10460.1	Secretory pathway, Extracellular	MI	NatC/E/F	No
AT2G17430.1	Transmembrane	MI	NatC/E/F	No
ATCG01120.1	Plastid	MI	NatC/E/F	Yes
AT2G47040.1	Membrane, Cell wall	MI	NatC/E/F	No
AT3G54810.1	Nucleus	MI	NatC/E/F	No
AT3G54810.2	Nucleus	MI	NatC/E/F	No
ATCG01280.1	Plastid	MK	NatC/E/F	No
ATCG00860.1	Plastid	MK	NatC/E/F	No
AT5G39180.1	Secretory pathway, Extracellular	MK	NatC/E/F	No
AT4G02060.1	Nucleus	MK	NatC/E/F	No
AT3G13100.1	Transmembrane	MK	NatC/E/F	No
AT1G72260.1	Secretory pathway	MK	NatC/E/F	No
AT5G53520.1	Transmembrane	MK	NatC/E/F	No
AT2G35020.1	Cytoplasm	MK	NatC/E/F	No
ATMG01370.1	Mitochondrion	MK	NatC/E/F	No
AT2G31380.1	Nucleus	MK	NatC/E/F	No
AT1G78600.1	Nucleus	MK	NatC/E/F	No
AT5G63910.1	Lysosome	MK	NatC/E/F	No
AT5G10180.1	Transmembrane	MK	NatC/E/F	No
AT1G75540.1	Nucleus	MK	NatC/E/F	No
ATMG01020.1	Transmembrane, Mitochondrion	MK	NatC/E/F	No
AT4G39400.1	Endosome, Transmembrane	MK	NatC/E/F	No
AT5G58060.1	Cytoplasm, Membrane	MK	NatC/E/F	No
ATMG00920.1	Mitochondrion	MK	NatC/E/F	No
ATMG00850.1	Mitochondrion	MK	NatC/E/F	No
AT1G10550.1	Secretory pathway, Extracellular	MK	NatC/E/F	No
AT2G32270.1	Transmembrane	MK	NatC/E/F	No
AT2G24720.1	Transmembrane	MK	NatC/E/F	No
ATMG01360.1	Transmembrane, Mitochondrion	MK	NatC/E/F	No
AT4G30290.1	Secretory pathway, Extracellular	MK	NatC/E/F	No
AT1G66150.1	Transmembrane	MK	NatC/E/F	No
AT2G02147.1	Secretory pathway	MK	NatC/E/F	No
AT2G02100.1	Secretory pathway	MK	NatC/E/F	No
AT2G02120.1	Secretory pathway	MK	NatC/E/F	No
AT1G66350.1	Nucleus	MK	NatC/E/F	No
AT5G20730.2	Nucleus	MK	NatC/E/F	No
AT1G24110.1	Secretory pathway	MK	NatC/E/F	No
AT3G04150.1	Secretory pathway, Extracellular	MK	NatC/E/F	No
AT5G65310.1	Nucleus	MK	NatC/E/F	No
AT1G29280.1	Nucleus	MK	NatC/E/F	No
AT2G25810.1	Transmembrane, Vacuole	MK	NatC/E/F	No
AT2G42090.1	Cytoplasm	MK	NatC/E/F	No
AT2G33730.1	Cytoplasm, Nucleus	MK	NatC/E/F	No
AT2G31953.1	Secretory pathway	MK	NatC/E/F	No
ATMG01220.1	Mitochondrion	MK	NatC/E/F	No
ATCG01110.1	Plastid	MK	NatC/E/F	No
AT3G12040.1	Nucleus	MK	NatC/E/F	No
AT2G33980.1	Plastid	MK	NatC/E/F	No
AT1G13060.1	Cytoplasm, Nucleus	MK	NatC/E/F	No
AT5G52490.1	Nucleus	MK	NatC/E/F	No
ATMG00840.1	Mitochondrion	MK	NatC/E/F	No
AT3G51480.1	Transmembrane	MK	NatC/E/F	No
AT5G11520.1	Plastid	MK	NatC/E/F	Yes
AT1G65310.1	Secretory pathway, Extracellular	MK	NatC/E/F	No
AT5G44240.1	Transmembrane	MK	NatC/E/F	No
AT2G29100.1	Transmembrane	MK	NatC/E/F	No
AT2G44050.1	Plastid	MK	NatC/E/F	No
AT1G61070.1	Secretory pathway	MK	NatC/E/F	No
AT5G17490.1	Nucleus	MK	NatC/E/F	No
AT3G04170.1	Secretory pathway, Extracellular	MK	NatC/E/F	No
AT3G03670.1	Secretory pathway	MK	NatC/E/F	No
AT5G39150.1	Secretory pathway, Extracellular	MK	NatC/E/F	No
AT5G39120.1	Secretory pathway, Extracellular	MK	NatC/E/F	No
AT3G03450.1	Nucleus	MK	NatC/E/F	No
AT4G01830.1	Transmembrane	MK	NatC/E/F	No
AT3G21770.1	Secretory pathway	MK	NatC/E/F	No
AT3G04190.1	Secretory pathway, Extracellular	MK	NatC/E/F	No
AT2G37630.1	Nucleus	MK	NatC/E/F	No
AT5G59780.3	Nucleus	MK	NatC/E/F	No
AT3G10850.1	Cytoplasm	MK	NatC/E/F	No
ATCG00130.1	Plastid, Transmembrane	MK	NatC/E/F	No
AT5G17690.1	Nucleus	MK	NatC/E/F	No
AT2G07680.1	Transmembrane	MK	NatC/E/F	No
AT2G13650.1	Transmembrane, Golgi	MK	NatC/E/F	No
AT2G25930.1	Nucleus	MK	NatC/E/F	No
AT5G58180.1	Cytoplasm, Membrane	MK	NatC/E/F	No
AT3G59260.1	Nucleus	MK	NatC/E/F	No
ATMG01400.1	Mitochondrion	MK	NatC/E/F	No
AT1G55610.1	Transmembrane	MK	NatC/E/F	No
AT4G32730.1	Nucleus	MK	NatC/E/F	No
AT5G61750.1	Secretory pathway, Extracellular	MK	NatC/E/F	No
AT3G13380.1	Transmembrane	MK	NatC/E/F	No
AT1G21880.2	Secretory pathway, Membrane	MK	NatC/E/F	No
AT3G52850.1	Transmembrane, Golgi, Vacuole, Vesicles	MK	NatC/E/F	No
AT5G26000.1	Vacuole	MK	NatC/E/F	No
AT2G01570.1	Nucleus	MK	NatC/E/F	No
AT2G02140.1	Secretory pathway	MK	NatC/E/F	No
AT4G25500.1	Nucleus	MK	NatC/E/F	No
AT5G19890.1	Secretory pathway	MK	NatC/E/F	No
AT3G17070.1	Secretory pathway	MK	NatC/E/F	No
AT1G19220.1	Nucleus	MK	NatC/E/F	No
AT5G38910.1	Secretory pathway, Extracellular	MK	NatC/E/F	No
AT1G64970.1	Plastid	MK	NatC/E/F	Yes
AT5G20630.1	Secretory pathway, Extracellular	MK	NatC/E/F	No
AT1G51260.1	Transmembrane	MK	NatC/E/F	No
AT5G52040.1	Nucleus	MK	NatC/E/F	No
AT5G37020.1	Nucleus	MK	NatC/E/F	No
ATMG00670.1	Transmembrane, Mitochondrion	MK	NatC/E/F	No
AT5G38470.1	Nucleus	MK	NatC/E/F	No
AT3G02540.1	Nucleus	MK	NatC/E/F	No
AT1G14920.1	Nucleus	MK	NatC/E/F	No
AT1G16190.1	Nucleus	MK	NatC/E/F	No
ATCG00280.1	Plastid, Transmembrane	MK	NatC/E/F	Yes
AT3G17590.1	Nucleus	MK	NatC/E/F	No
AT1G27950.1	Membrane	MK	NatC/E/F	No
AT1G79650.1	Nucleus	MK	NatC/E/F	No
AT2G02130.1	Secretory pathway	MK	NatC/E/F	No
AT2G18980.1	Secretory pathway	MK	NatC/E/F	No
AT4G37750.1	Nucleus	MK	NatC/E/F	No
AT3G44735.1	Secretory pathway	MK	NatC/E/F	No
AT4G13830.2	Plastid	MK	NatC/E/F	No
AT1G46480.1	Nucleus	MK	NatC/E/F	No
AT1G06040.1	Nucleus	MK	NatC/E/F	No
AT3G26340.1	Cytoplasm, Nucleus	MK	NatC/E/F	No
AT2G15230.1	Secretory pathway	MK	NatC/E/F	No
AT3G48330.1	Cytoplasm	MK	NatC/E/F	No
AT3G48330.2	Cytoplasm	MK	NatC/E/F	No
ATMG00680.1	Mitochondrion	MK	NatC/E/F	No
AT4G30280.1	Secretory pathway, Extracellular	MK	NatC/E/F	No
AT3G24650.1	Nucleus	MK	NatC/E/F	No
AT1G42540.1	Transmembrane	MK	NatC/E/F	No
AT2G16710.1	Mitochondrion	MK	NatC/E/F	No
AT1G33520.1	Nucleus	MK	NatC/E/F	No
AT1G30870.1	Secretory pathway	MK	NatC/E/F	No
AT1G74790.1	Membrane	MK	NatC/E/F	No
AT4G27110.1	Membrane	MK	NatC/E/F	No
AT4G24210.1	Nucleus	MK	NatC/E/F	No
AT3G49010.3	Cytoplasm	MK	NatC/E/F	No
AT3G49010.1	Cytoplasm	MK	NatC/E/F	No
AT3G49010.2	Cytoplasm	MK	NatC/E/F	No
AT4G39030.1	Transmembrane	ML	NatC/E/F	No
AT2G07719.1	Transmembrane, Mitochondrion	ML	NatC/E/F	No
ATMG00610.1	Transmembrane, Mitochondrion	ML	NatC/E/F	No
AT5G20070.1	Plastid	ML	NatC/E/F	Yes
AT5G58782.1	Transmembrane, Endoplasmic reticulum	ML	NatC/E/F	No
AT4G34060.1	Nucleus	ML	NatC/E/F	No
AT2G03670.1	Membrane, Nucleus, Cell wall, Vesicles	ML	NatC/E/F	No
AT5G65220.1	Plastid	ML	NatC/E/F	No
AT3G55100.1	Transmembrane	ML	NatC/E/F	No
AT1G21340.1	Nucleus	ML	NatC/E/F	No
AT4G36040.1	Plastid	ML	NatC/E/F	No
AT2G23410.1	Transmembrane, Endoplasmic reticulum	ML	NatC/E/F	No
AT2G30920.1	Mitochondrion	ML	NatC/E/F	No
AT4G02580.1	Cytoplasm, Membrane, Mitochondrion	ML	NatC/E/F	No
AT5G26240.1	Transmembrane	ML	NatC/E/F	No
AT2G36380.1	Transmembrane	ML	NatC/E/F	No
AT2G29570.1	Nucleus	ML	NatC/E/F	No
AT5G44480.1	Transmembrane, Golgi	ML	NatC/E/F	No
AT3G06740.1	Nucleus	ML	NatC/E/F	No
AT4G30860.1	Nucleus	ML	NatC/E/F	No
AT1G61280.1	Transmembrane	ML	NatC/E/F	No
ATMG00760.1	Mitochondrion	ML	NatC/E/F	No
AT3G05790.1	Mitochondrion	ML	NatC/E/F	No
AT5G27150.1	Transmembrane, Endoplasmic reticulum, Golgi, Vacuole	ML	NatC/E/F	No
AT5G36950.1	Mitochondrion	ML	NatC/E/F	No
AT5G49300.1	Nucleus	ML	NatC/E/F	No
AT3G53760.1	Cytoskeleton	ML	NatC/E/F	No
AT1G74260.1	Plastid	ML	NatC/E/F	Yes
AT3G56090.1	Plastid	ML	NatC/E/F	No
AT1G70370.1	Secretory pathway, Cell wall, Extracellular	ML	NatC/E/F	No
AT4G38460.1	Plastid	ML	NatC/E/F	No
AT5G26830.1	Cytoplasm, Mitochondrion	ML	NatC/E/F	Yes
AT5G58390.1	Secretory pathway	ML	NatC/E/F	No
ATCG00070.1	Plastid	ML	NatC/E/F	No
AT1G65640.1	Membrane, Mitochondrion	ML	NatC/E/F	No
AT3G02380.1	Nucleus	ML	NatC/E/F	No
AT4G11600.1	Mitochondrion	ML	NatC/E/F	Yes
AT1G08130.1	Nucleus	ML	NatC/E/F	No
AT1G68190.1	Nucleus	ML	NatC/E/F	No
ATMG00200.1	Mitochondrion	ML	NatC/E/F	No
AT4G11175.1	Plastid	ML	NatC/E/F	No
AT3G16640.1	Cytoplasm	ML	NatC/E/F	No
AT5G15840.1	Nucleus	ML	NatC/E/F	No
AT2G40300.1	Plastid	ML	NatC/E/F	No
AT3G11050.1	Plastid	ML	NatC/E/F	Yes
AT3G54920.1	Membrane	ML	NatC/E/F	No
AT3G52940.1	Transmembrane	ML	NatC/E/F	No
AT1G64810.1	Plastid	ML	NatC/E/F	No
AT1G30480.1	Plastid	ML	NatC/E/F	No
AT4G31140.1	Membrane	ML	NatC/E/F	No
AT1G72610.1	Secretory pathway, Extracellular	ML	NatC/E/F	No
AT1G07370.1	Nucleus	ML	NatC/E/F	No
AT3G25740.1	Plastid, Mitochondrion	ML	NatC/E/F	No
ATMG00820.1	Mitochondrion	ML	NatC/E/F	No
AT2G42070.1	Plastid	ML	NatC/E/F	Yes
AT5G66130.1	Nucleus	ML	NatC/E/F	No
ATMG00740.1	Mitochondrion	ML	NatC/E/F	No
AT2G07701.1	Mitochondrion	ML	NatC/E/F	No
ATMG00430.1	Mitochondrion	ML	NatC/E/F	No
ATMG01150.1	Mitochondrion	ML	NatC/E/F	No
ATMG01310.1	Mitochondrion	ML	NatC/E/F	No
AT2G07691.1	Mitochondrion	ML	NatC/E/F	No
ATMG01330.1	Mitochondrion	ML	NatC/E/F	No
AT1G02065.1	Nucleus	ML	NatC/E/F	No
AT4G30560.1	Transmembrane	ML	NatC/E/F	No
ATCG00790.1	Plastid	ML	NatC/E/F	No
ATCG01090.1	Plastid, Membrane	ML	NatC/E/F	No
AT1G77750.1	Mitochondrion	ML	NatC/E/F	No
AT5G05490.1	Nucleus	ML	NatC/E/F	No
AT3G19700.1	Transmembrane	ML	NatC/E/F	No
ATCG00870.1	Plastid	ML	NatC/E/F	No
ATCG01270.1	Plastid	ML	NatC/E/F	No
AT3G13560.3	Membrane	ML	NatC/E/F	No
AT3G13560.1	Membrane	ML	NatC/E/F	No
AT3G13560.2	Membrane	ML	NatC/E/F	No
AT5G15850.1	Nucleus	ML	NatC/E/F	No
AT5G50850.1	Mitochondrion	ML	NatC/E/F	No
AT4G34030.1	Mitochondrion	ML	NatC/E/F	No
AT2G46430.1	Transmembrane	MM	NatC/E/F	No
AT1G16780.1	Transmembrane, Golgi	MM	NatC/E/F	No
AT3G55320.1	Transmembrane	MM	NatC/E/F	No
AT1G13590.1	Secretory pathway	MM	NatC/E/F	No
AT4G35550.1	Nucleus	MM	NatC/E/F	No
AT5G62790.1	Plastid	MM	NatC/E/F	No
AT3G04090.1	Transmembrane	MM	NatC/E/F	No
AT3G28390.1	Transmembrane	MM	NatC/E/F	No
AT2G46400.1	Nucleus	MM	NatC/E/F	No
AT2G21160.1	Transmembrane, Endoplasmic reticulum	MM	NatC/E/F	No
AT2G27050.1	Nucleus	MM	NatC/E/F	No
AT3G22880.1	Nucleus	MM	NatC/E/F	No
ATMG01180.1	Mitochondrion	MM	NatC/E/F	No
AT1G72830.1	Nucleus	MM	NatC/E/F	No
AT3G04200.1	Secretory pathway, Extracellular	MM	NatC/E/F	No
AT1G77920.1	Nucleus	MM	NatC/E/F	No
AT4G17460.1	Nucleus	MM	NatC/E/F	No
AT1G25440.1	Nucleus	MM	NatC/E/F	No
AT1G14980.1	Cytoplasm	MM	NatC/E/F	No
AT3G13550.1	Nucleus	MM	NatC/E/F	No
AT3G25620.1	Transmembrane	MM	NatC/E/F	No
AT3G23620.1	Nucleus	MM	NatC/E/F	No
AT1G04250.1	Nucleus	MM	NatC/E/F	No
AT1G68590.1	Plastid	MM	NatC/E/F	No
AT2G35720.1	Transmembrane	MM	NatC/E/F	Yes
AT1G68850.1	Secretory pathway	MM	NatC/E/F	No
AT1G78920.1	Transmembrane, Golgi	MM	NatC/E/F	Yes
AT5G17820.1	Secretory pathway	MM	NatC/E/F	No
AT5G47370.1	Nucleus	MM	NatC/E/F	No
AT4G16780.1	Nucleus	MM	NatC/E/F	No
AT4G38000.1	Nucleus	MM	NatC/E/F	No
AT1G19850.1	Nucleus	MM	NatC/E/F	No
AT3G47500.1	Nucleus	MM	NatC/E/F	No
AT3G16857.2	Nucleus	MM	NatC/E/F	No
AT3G50870.1	Nucleus	MM	NatC/E/F	No
AT4G18780.1	Transmembrane	MM	NatC/E/F	No
AT3G22360.1	Transmembrane, Mitochondrion	MM	NatC/E/F	No
AT3G22370.1	Transmembrane, Mitochondrion	MM	NatC/E/F	No
AT4G29890.1	Plastid	MM	NatC/E/F	No
AT3G25220.1	Endoplasmic reticulum	MM	NatC/E/F	No
AT5G06070.1	Nucleus	MM	NatC/E/F	No
AT4G01940.1	Plastid	MM	NatC/E/F	Yes
AT3G20770.1	Nucleus	MM	NatC/E/F	No
ATMG01130.1	Mitochondrion	MM	NatC/E/F	No
AT3G05780.1	Mitochondrion	MM	NatC/E/F	No
AT2G22430.1	Nucleus	MM	NatC/E/F	No
AT1G26440.2	Transmembrane	MM	NatC/E/F	No
AT1G26440.3	Transmembrane	MM	NatC/E/F	No
AT1G74000.1	Vacuole	MM	NatC/E/F	No
AT1G68520.1	Nucleus	MM	NatC/E/F	No
AT2G39480.1	Transmembrane	MM	NatC/E/F	No
AT2G46770.1	Nucleus	MM	NatC/E/F	No
AT3G46130.1	Nucleus	MM	NatC/E/F	No
AT3G61240.1	Cytoplasm, Nucleus	MN	NatB	No
AT3G61240.2	Cytoplasm, Nucleus	MN	NatB	No
AT5G08080.1	Transmembrane	MN	NatB	Yes
AT3G52400.1	Transmembrane	MN	NatB	No
AT1G12610.1	Nucleus	MN	NatB	No
AT4G25490.1	Nucleus	MN	NatB	No
AT2G21900.1	Nucleus	MN	NatB	No
AT3G45640.1	Cytoplasm, Nucleus	MN	NatB	No
ATMG00140.1	Mitochondrion	MN	NatB	No
AT2G30390.1	Plastid, Membrane	MN	NatB	No
AT5G65210.5	Nucleus	MN	NatB	No
AT5G65210.1	Nucleus	MN	NatB	No
AT5G65210.2	Nucleus	MN	NatB	No
AT5G65210.3	Nucleus	MN	NatB	No
AT5G65210.4	Nucleus	MN	NatB	No
AT1G05260.1	Secretory pathway	MN	NatB	No
AT5G57420.1	Nucleus	MN	NatB	No
AT4G03330.1	Transmembrane	MN	NatB	No
ATCG00430.1	Plastid	MN	NatB	Yes
AT5G62020.1	Nucleus	MN	NatB	No
AT4G26640.2	Nucleus	MN	NatB	Yes
AT1G23740.1	Plastid	MN	NatB	No
AT4G21030.1	Nucleus	MN	NatB	No
AT5G17810.1	Nucleus	MN	NatB	No
AT1G08010.1	Nucleus	MN	NatB	No
AT4G24660.1	Nucleus	MN	NatB	No
AT5G60500.1	Transmembrane, Endoplasmic reticulum	MN	NatB	No
AT2G21770.1	Transmembrane	MN	NatB	No
AT4G11060.1	Mitochondrion	MN	NatB	No
AT5G64740.1	Transmembrane	MN	NatB	No
AT2G45810.1	Cytoplasm, Nucleus	MN	NatB	No
AT1G69180.1	Nucleus	MN	NatB	No
AT1G02520.1	Transmembrane	MN	NatB	No
ATCG00140.1	Plastid, Transmembrane	MN	NatB	No
AT4G14455.1	Transmembrane, Golgi	MN	NatB	No
AT5G38860.1	Nucleus	MN	NatB	No
AT5G01900.1	Nucleus	MN	NatB	No
AT5G10030.1	Nucleus	MN	NatB	No
ATCG00650.1	Plastid	MN	NatB	No
AT5G07440.1	Mitochondrion	MN	NatB	Yes
AT5G17790.1	Plastid	MN	NatB	No
AT1G67830.1	Secretory pathway, Extracellular	MN	NatB	No
AT1G08000.1	Nucleus	MN	NatB	No
AT1G08000.2	Nucleus	MN	NatB	No
ATMG00860.1	Mitochondrion	MN	NatB	No
AT5G09870.1	Transmembrane	MN	NatB	No
AT2G29110.1	Transmembrane	MN	NatB	No
AT1G29330.1	Transmembrane	MN	NatB	No
AT4G00660.2	Cytoplasm, Nucleus	MN	NatB	No
AT4G00660.1	Cytoplasm, Nucleus	MN	NatB	No
AT1G75450.1	Secretory pathway, Extracellular	MN	NatB	No
AT5G63960.1	Nucleus	MN	NatB	No
AT5G42180.1	Secretory pathway	MN	NatB	No
AT4G25470.1	Nucleus	MN	NatB	No
AT3G03800.1	Transmembrane	MN	NatB	No
AT1G61290.1	Transmembrane	MN	NatB	No
AT3G11820.1	Transmembrane	MN	NatB	Yes
AT3G29810.1	Membrane	MN	NatB	No
AT5G02810.1	Nucleus	MN	NatB	No
AT4G14550.1	Nucleus	MN	NatB	No
AT1G69310.1	Nucleus	MN	NatB	No
AT1G69310.2	Nucleus	MN	NatB	No
AT3G52090.1	Nucleus	MN	NatB	No
AT2G46130.1	Nucleus	MN	NatB	No
AT3G06100.1	Transmembrane	MN	NatB	No
AT3G58170.1	Transmembrane, Golgi	MN	NatB	No
ATMG00710.1	Mitochondrion	MN	NatB	No
AT5G56640.1	Cytoplasm	MN	NatB	No
AT4G13090.1	Secretory pathway, Extracellular	MN	NatB	No
AT1G60390.1	Secretory pathway, Cell wall, Extracellular	MN	NatB	No
AT5G14870.1	Transmembrane	MN	NatB	No
AT2G46440.1	Transmembrane	MN	NatB	No
AT2G41460.1	Nucleus	MN	NatB	No
AT5G39410.1	Membrane, Mitochondrion	MN	NatB	No
AT3G56380.1	Nucleus	MN	NatB	No
AT5G51990.1	Nucleus	MN	NatB	No
AT3G55130.1	Transmembrane, Vacuole	MN	NatB	No
AT5G47560.1	Transmembrane, Vacuole	MN	NatB	No
AT2G30070.1	Transmembrane	MN	NatB	No
AT3G61910.1	Nucleus	MN	NatB	No
AT2G28340.1	Nucleus	MN	NatB	No
AT4G39350.1	Transmembrane	MN	NatB	No
AT1G62800.1	Cytoplasm	MN	NatB	No
AT5G53130.1	Transmembrane	MN	NatB	No
AT2G17640.1	Cytoplasm	MN	NatB	No
AT4G25480.1	Nucleus	MN	NatB	No
ATMG00280.1	Mitochondrion	MN	NatB	No
AT1G04100.1	Nucleus	MN	NatB	No
AT5G26170.1	Nucleus	MN	NatB	No
AT2G40670.1	Nucleus	MN	NatB	No
AT1G11250.1	Transmembrane	MN	NatB	No
AT1G08560.1	Transmembrane	MN	NatB	No
ATCG00150.1	Plastid, Transmembrane	MN	NatB	No
AT1G44446.1	Plastid, Membrane	MN	NatB	No
AT2G14610.1	Secretory pathway, Extracellular	MN	NatB	No
AT3G10050.1	Plastid	MN	NatB	No
AT5G64810.1	Nucleus	MN	NatB	No
AT4G33630.2	Plastid	MP	non acetylated	No
AT4G33630.1	Plastid	MP	non acetylated	Yes
ATMG00480.1	Mitochondrion	MP	non acetylated	No
AT2G07707.1	Mitochondrion	MP	non acetylated	No
AT3G50410.1	Nucleus	MP	non acetylated	No
AT1G20860.1	Transmembrane	MP	non acetylated	No
AT2G01760.1	Nucleus	MP	non acetylated	No
AT5G38460.1	Transmembrane, Endoplasmic reticulum	MP	non acetylated	No
ATMG01140.1	Mitochondrion	MP	non acetylated	No
ATMG00440.1	Mitochondrion	MP	non acetylated	No
AT2G07702.1	Mitochondrion	MP	non acetylated	No
AT5G49960.1	Plastid, Transmembrane	MP	non acetylated	No
AT3G45280.1	Transmembrane	MP	non acetylated	No
AT1G53170.1	Nucleus	MP	non acetylated	No
AT5G33280.1	Transmembrane	MP	non acetylated	No
AT1G10430.1	Cytoplasm	MP	non acetylated	No
AT4G11660.1	Nucleus	MP	non acetylated	No
AT1G69960.1	Cytoplasm	MP	non acetylated	No
AT1G07640.2	Nucleus	MP	non acetylated	No
AT1G69700.1	Transmembrane	MP	non acetylated	No
AT1G15080.1	Transmembrane	MP	non acetylated	No
AT3G01910.1	Peroxisome	MP	non acetylated	No
AT1G11260.1	Transmembrane	MP	non acetylated	No
AT3G26520.1	Transmembrane, Vacuole	MP	non acetylated	No
AT5G46360.1	Transmembrane	MP	non acetylated	No
ATCG00670.1	Plastid	MP	non acetylated	No
AT1G31770.1	Transmembrane	MP	non acetylated	No
AT5G56760.1	Cytoplasm	MP	non acetylated	No
AT5G16400.1	Plastid	MP	non acetylated	No
AT5G66940.1	Nucleus	MP	non acetylated	No
AT3G02730.1	Plastid	MP	non acetylated	No
ATMG00630.1	Mitochondrion	MP	non acetylated	No
ATMG01300.1	Mitochondrion	MP	non acetylated	No
AT2G07692.1	Mitochondrion	MP	non acetylated	No
AT1G31230.1	Plastid	MP	non acetylated	No
AT4G21480.1	Transmembrane	MP	non acetylated	No
AT2G23150.1	Transmembrane	MP	non acetylated	No
AT4G30660.1	Transmembrane	MP	non acetylated	No
AT1G71990.1	Transmembrane, Golgi	MP	non acetylated	No
AT1G24120.1	Membrane	MP	non acetylated	No
AT4G01470.1	Transmembrane, Vacuole	MP	non acetylated	No
AT2G36830.1	Transmembrane, Vacuole	MP	non acetylated	No
AT2G32900.1	Cytoplasm	MP	non acetylated	No
AT2G40340.1	Nucleus	MP	non acetylated	No
AT1G47655.1	Nucleus	MP	non acetylated	No
AT1G76430.1	Transmembrane	MP	non acetylated	No
AT5G62190.1	Nucleus	MP	non acetylated	No
AT1G50590.1	Nucleus	MP	non acetylated	No
AT4G34730.1	Plastid	MP	non acetylated	No
AT1G72550.1	Cytoplasm	MP	non acetylated	No
ATMG00910.1	Transmembrane, Mitochondrion	MP	non acetylated	No
[truncated: 639 more rows]

## Sheet: Supplemental_Table_2
Supplemental Table S2: Misregulated transcripts in 17-day-old wildtype and naa20 seedlings grown on 1xMS medium with or without 2 mM DTT under short-day conditions.
				DTT vs. Ctrl (WT)		DTT vs. Ctrl (naa20)		WT vs. naa20 (Ctrl conditions)		WT vs. naa20 (DTT treatment)
Locus Identifier	Gene Model Description	Primary Gene Symbol	All Gene Symbols	FC	p-value	FC	p-value	FC	p-value	FC	p-value
AT1G01010	NAC domain containing protein 1 (NAC001); FUNCTIONS IN: sequence-specific DNA binding transcription factor activity; INVOLVED IN: multicellular organismal development, regulation of transcription; LOCATED IN: cellular_component unknown; EXPRESSED IN: 7 plant structures; EXPRESSED DURING: 4 anthesis, C globular stage, petal differentiation and expansion stage; CONTAINS InterPro DOMAIN/s: No apical…	NAC DOMAIN CONTAINING PROTEIN 1 (NAC001)	NAC DOMAIN CONTAINING PROTEIN 1 (NAC001);NAC DOMAIN CONTAINING PROTEIN 1 (ANAC001)	1.64242	0.0123321	2.55115	0.00011083	1.03076	0.908187	1.60107	0.0137463
AT1G01020	ARV1; CONTAINS InterPro DOMAIN/s: Arv1-like protein (InterPro:IPR007290); BEST Arabidopsis thaliana protein match is: Arv1-like protein (TAIR:AT4G01510.1); Has 311 Blast hits to 311 proteins in 154 species: Archae - 0; Bacteria - 0; Metazoa - 110; Fungi - 115; Plants - 42; Viruses - 0; Other Eukaryotes - 44 (source: NCBI BLink).	(ARV1)	(ARV1)	0.867296	0.00306409	0.859268	0.00159569	0.949475	0.249703	0.940683	0.147245
AT1G01030	NGATHA3 (NGA3); CONTAINS InterPro DOMAIN/s: Transcriptional factor B3 (InterPro:IPR003340); BEST Arabidopsis thaliana protein match is: AP2/B3-like transcriptional factor family protein (TAIR:AT4G01500.1); Has 1380 Blast hits to 1379 proteins in 72 species: Archae - 0; Bacteria - 0; Metazoa - 0; Fungi - 0; Plants - 1380; Viruses - 0; Other Eukaryotes - 0 (source: NCBI BLink).	NGATHA3 (NGA3)	NGATHA3 (NGA3)	0.829589	0.1323	0.72993	0.0113454	0.81222	0.0929904	0.714646	0.00772722
AT1G01040	Encodes a Dicer homolog. Dicer is a RNA helicase involved in microRNA processing. Mutations in this locus can result in embryo lethality. Embryo shape at seed maturity is globular-elongate. Other mutants convert the floral meristems to an indeterminate state, others yet show defects in ovule development. mRNA is expressed in all shoot tissues. DCL1 is able to produce miRNAs and siRNAs.	DICER-LIKE 1 (DCL1)	EMBRYO DEFECTIVE 60 (EMB60);DICER-LIKE 1 (ATDCL1);DICER-LIKE 1 (DCL1);EMBRYO DEFECTIVE 76 (EMB76);SUSPENSOR 1 (SUS1);SHORT INTEGUMENTS 1 (SIN1);ABNORMAL SUSPENSOR 1 (ASU1);CARPEL FACTORY (CAF)	0.891502	0.0770784	1.0498	0.465288	0.967509	0.664938	1.1393	0.0381017
AT1G01046	Encodes a microRNA of unknown function. MicroRNAs are regulatory RNAs with a mature length of ~21-nucleotides that are processed from hairpin precursors by Dicer-like enzymes. MicroRNAs can negatively regulate gene expression by attenuating translation or by directing mRNA cleavage. Mature sequence: UUUUCUUCUACUUCUUGCACA	MICRORNA838A (MIR838A)	MICRORNA838A (MIR838A)	0.808705	0.149388	0.678834	0.00903708	0.939801	0.72554	0.788881	0.0909422
AT1G01050	Encodes a soluble protein with inorganic pyrophosphatase activity that is highly specific for Mg-inorganic pyrophosphate.	PYROPHOSPHORYLASE 1 (PPa1)	PYROPHOSPHORYLASE 1 (PPa1);PYROPHOSPHORYLASE 1 (AtPPa1)	1.11338	0.298897	1.01493	0.905419	1.00279	0.984995	0.91411	0.368255
AT1G01060	LHY encodes a myb-related putative transcription factor involved in circadian rhythm along with another myb transcription factor CCA1	LATE ELONGATED HYPOCOTYL (LHY)	LATE ELONGATED HYPOCOTYL 1 (LHY1);LATE ELONGATED HYPOCOTYL (LHY)	0.828093	0.4596	0.654167	0.0606757	0.941511	0.843051	0.743766	0.192242
AT1G01070	nodulin MtN21-like transporter family protein			1.02305	0.898669	1.01109	0.948299	0.998898	0.995639	0.987224	0.939375
AT1G01073	unknown protein; FUNCTIONS IN: molecular_function unknown; INVOLVED IN: biological_process unknown; LOCATED IN: endomembrane system; Has 0 Blast hits to 0 proteins in 0 species (source: NCBI BLink).			0.994263	0.984096	0.811228	0.270282	1.31087	0.166894	1.06955	0.763943
AT1G01080	RNA-binding (RRM/RBD/RNP motifs) family protein; FUNCTIONS IN: RNA binding, nucleotide binding, nucleic acid binding; INVOLVED IN: biological_process unknown; LOCATED IN: chloroplast; EXPRESSED IN: 23 plant structures; EXPRESSED DURING: 13 growth stages; CONTAINS InterPro DOMAIN/s: RNA recognition motif, RNP-1 (InterPro:IPR000504), Nucleotide-binding, alpha-beta plait (InterPro:IPR012677); BEST A…			1.14033	0.06126	0.68094	4.27231e-05	1.07854	0.296578	0.644043	1.36359e-05
AT1G01090	pyruvate dehydrogenase E1 alpha subunit	PYRUVATE DEHYDROGENASE E1 ALPHA (PDH-E1 ALPHA)	PYRUVATE DEHYDROGENASE E1 ALPHA (PDH-E1 ALPHA)	0.943448	0.328793	0.661457	4.13195e-06	1.05226	0.402295	0.737748	5.51476e-05
AT1G01100	60S acidic ribosomal protein family; FUNCTIONS IN: structural constituent of ribosome; INVOLVED IN: translational elongation; LOCATED IN: cytosol, cytosolic ribosome, ribosome, nucleus, plasma membrane; EXPRESSED IN: 25 plant structures; EXPRESSED DURING: 14 growth stages; CONTAINS InterPro DOMAIN/s: Ribosomal protein 60S (InterPro:IPR001813); BEST Arabidopsis thaliana protein match is: 60S acidi…			1.03116	0.835716	1.08171	0.511504	0.895096	0.359723	0.938969	0.611139
AT1G01110	IQ-domain 18 (IQD18); FUNCTIONS IN: molecular_function unknown; EXPRESSED IN: 10 plant structures; EXPRESSED DURING: 6 growth stages; CONTAINS InterPro DOMAIN/s: IQ calmodulin-binding region (InterPro:IPR000048); BEST Arabidopsis thaliana protein match is: IQ-domain 17 (TAIR:AT4G00820.1); Has 30201 Blast hits to 17322 proteins in 780 species: Archae - 12; Bacteria - 1396; Metazoa - 17338; Fungi -…	IQ-DOMAIN 18 (IQD18)	IQ-DOMAIN 18 (IQD18)	1.38266	0.0438911	0.357053	1.10285e-05	0.924135	0.676213	0.238645	6.93785e-07
AT1G01115	unknown protein; FUNCTIONS IN: molecular_function unknown; INVOLVED IN: biological_process unknown; LOCATED IN: endomembrane system; Has 0 Blast hits to 0 proteins in 0 species (source: NCBI BLink).			1.14446	0.100617	1.15862	0.0620226	0.965843	0.725905	0.977799	0.818614
AT1G01120	Encodes a condensing enzyme KCS1 (3-ketoacyl-CoA synthase 1) which is involved in the critical fatty acid elongation process in wax biosynthesis.	3-KETOACYL-COA SYNTHASE 1 (KCS1)	3-KETOACYL-COA SYNTHASE 1 (KCS1)	0.452541	0.0445388	0.561337	0.124768	1.07273	0.894901	1.33063	0.480117
AT1G01130	CONTAINS InterPro DOMAIN/s: CBL-interacting protein kinase (InterPro:IPR020660), Calcium/calmodulin-dependent protein kinase-like (InterPro:IPR020636); BEST Arabidopsis thaliana protein match is: unknown protein (TAIR:AT5G47170.1); Has 176 Blast hits to 176 proteins in 20 species: Archae - 0; Bacteria - 0; Metazoa - 0; Fungi - 0; Plants - 176; Viruses - 0; Other Eukaryotes - 0 (source: NCBI BLink…			0.878225	0.586049	0.945284	0.822866	0.972275	0.923605	1.04651	0.859325
AT1G01140	Encodes a CBL-interacting protein kinase with similarity to SOS2	CBL-INTERACTING PROTEIN KINASE 9 (CIPK9)	PROTEIN KINASE 6 (PKS6);CBL-INTERACTING PROTEIN KINASE 9 (CIPK9)	1.31214	0.0022213	2.29437	2.05313e-07	0.977567	0.824707	1.70934	7.99508e-06
AT1G01150	Homeodomain-like protein with RING/FYVE/PHD-type zinc finger domain; FUNCTIONS IN: DNA binding, zinc ion binding; INVOLVED IN: regulation of transcription; EXPRESSED IN: 8 plant structures; EXPRESSED DURING: 4 anthesis, petal differentiation and expansion stage, E expanded cotyledon stage, D bilateral stage; CONTAINS InterPro DOMAIN/s: Homeodomain-like (InterPro:IPR009057), Zinc finger, PHD-type,…			0.845749	0.152713	0.935247	0.591076	0.879057	0.282851	0.972082	0.840614
AT1G01160	Arabidopsis thaliana GRF1-interacting factor 2 (GIF2) mRNA	GRF1-INTERACTING FACTOR 2 (GIF2)	GRF1-INTERACTING FACTOR 2 (GIF2)	0.974166	0.563203	0.958759	0.285894	0.960778	0.342889	0.945579	0.14749
AT1G01170	Protein of unknown function (DUF1138); FUNCTIONS IN: molecular_function unknown; INVOLVED IN: response to stress; LOCATED IN: mitochondrion, membrane; EXPRESSED IN: 23 plant structures; EXPRESSED DURING: 13 growth stages; CONTAINS InterPro DOMAIN/s: Protein of unknown function DUF1138 (InterPro:IPR009515); BEST Arabidopsis thaliana protein match is: Protein of unknown function (DUF1138) (TAIR:AT4…			0.943023	0.675445	0.767517	0.0230974	1.05867	0.685459	0.861642	0.193217
AT1G01180	S-adenosyl-L-methionine-dependent methyltransferases superfamily protein; FUNCTIONS IN: methyltransferase activity; INVOLVED IN: lipid biosynthetic process; EXPRESSED IN: sperm cell, hypocotyl; CONTAINS InterPro DOMAIN/s: Rhamnosyl O-methyltransferase/Cephalosporin hydroxylase (InterPro:IPR007072); Has 274 Blast hits to 274 proteins in 51 species: Archae - 0; Bacteria - 75; Metazoa - 2; Fungi - 0…			0.927408	0.650327	1.08859	0.575591	1.19561	0.217453	1.40341	0.0164641
AT1G01183	Encodes a microRNA that targets several HD-ZIPIII family members including PHV, PHB, REV, ATHB-8, and ATHB-15. MicroRNAs are regulatory RNAs with a mature length of ~21-nucleotides that are processed from hairpin precursors by Dicer-like enzymes. MicroRNAs can negatively regulate gene expression by attenuating translation or by directing mRNA cleavage.Mature sequence: UCGGACCAGGCUUCAUCCCC	MICRORNA165A (MIR165A)	MICRORNA 165 (MIR165);MICRORNA165A (MIR165A)	0.935605	0.859617	0.536374	0.0265097	0.741548	0.316449	0.425122	0.0043107
AT1G01190	member of CYP78A	"CYTOCHROME P450, FAMILY 78, SUBFAMILY A, POLYPEPTIDE 8" (CYP78A8)	"CYTOCHROME P450, FAMILY 78, SUBFAMILY A, POLYPEPTIDE 8" (CYP78A8)	0.786037	0.237567	0.665624	0.0357746	0.869637	0.527917	0.736415	0.109684
AT1G01200	RAB GTPase homolog A3 (RABA3); FUNCTIONS IN: GTP binding; INVOLVED IN: protein transport, small GTPase mediated signal transduction; LOCATED IN: endosome, nucleus, cell plate; EXPRESSED IN: lateral root cap, hypocotyl, root, flower, epidermis; EXPRESSED DURING: petal differentiation and expansion stage; CONTAINS InterPro DOMAIN/s: Ras GTPase (InterPro:IPR001806), Small GTP-binding protein (InterP…	RAB GTPASE HOMOLOG A3 (RABA3)	RAB GTPASE HOMOLOG A3 (ATRABA3);RAB GTPASE HOMOLOG A3 (RABA3);ARABIDOPSIS RAB GTPASE HOMOLOG A3 (ATRAB-A3)	0.930972	0.731939	0.946241	0.783292	0.942042	0.780793	0.957497	0.834462
AT1G01210	DNA-directed RNA polymerase, subunit M, archaeal; FUNCTIONS IN: in 6 functions; INVOLVED IN: RNA elongation, regulation of transcription, DNA-dependent, transcription, regulation of transcription; LOCATED IN: nucleus; CONTAINS InterPro DOMAIN/s: Zinc finger, TFIIS-type (InterPro:IPR001222), DNA-directed RNA polymerase, M/15kDa subunit (InterPro:IPR001529), DNA-directed RNA polymerase, subunit M, …			1.01272	0.946777	0.953616	0.750769	0.889794	0.400937	0.837865	0.158833
AT1G01220	Encodes a bifunctional enzyme that has both L-fucokinase and GDP-L-fucose pyrophosphorylase activities. It catalyzes the two steps of the L-fucose salvage pathway for the generation of activated GDP-L-fucose. This pathway seems to be of minor importance for cell wall polysaccharide biosynthesis compared to the de novo GDP-L-fucose biosynthesis pathway in Arabidopsis.	L-FUCOKINASE/GDP-L-FUCOSE PYROPHOSPHORYLASE (FKGP)	ARABIDOPSIS THALIANA L-FUCOKINASE/GDP-L-FUCOSE PYROPHOSPHORYLASE (AtFKGP);L-FUCOKINASE/GDP-L-FUCOSE PYROPHOSPHORYLASE (FKGP)	1.0464	0.46067	0.952658	0.394708	1.02327	0.738614	0.931605	0.195062
AT1G01225	NC domain-containing protein-related; CONTAINS InterPro DOMAIN/s: NC (InterPro:IPR007053); BEST Arabidopsis thaliana protein match is: NC domain-containing protein-related (TAIR:AT4G00905.1); Has 173 Blast hits to 172 proteins in 34 species: Archae - 0; Bacteria - 24; Metazoa - 5; Fungi - 0; Plants - 139; Viruses - 0; Other Eukaryotes - 5 (source: NCBI BLink).			0.965849	0.871377	0.606261	0.00338827	0.880496	0.469718	0.552685	0.00104167
AT1G01230	ORMDL family protein; FUNCTIONS IN: molecular_function unknown; INVOLVED IN: protein folding; LOCATED IN: integral to membrane, endoplasmic reticulum; EXPRESSED IN: 24 plant structures; EXPRESSED DURING: 15 growth stages; CONTAINS InterPro DOMAIN/s: ORMDL (InterPro:IPR007203); BEST Arabidopsis thaliana protein match is: ORMDL family protein (TAIR:AT5G42000.1); Has 538 Blast hits to 538 proteins i…			1.17481	0.104566	1.14816	0.146297	1.04797	0.69082	1.02421	0.841889
AT1G01240	unknown protein; INVOLVED IN: N-terminal protein myristoylation; EXPRESSED IN: 17 plant structures; EXPRESSED DURING: 11 growth stages; BEST Arabidopsis thaliana protein match is: unknown protein (TAIR:AT2G46550.1); Has 95 Blast hits to 78 proteins in 16 species: Archae - 0; Bacteria - 2; Metazoa - 11; Fungi - 0; Plants - 80; Viruses - 0; Other Eukaryotes - 2 (source: NCBI BLink).			1.03559	0.910017	0.758489	0.203567	1.11566	0.681484	0.817143	0.369279
AT1G01250	encodes a member of the DREB subfamily A-4 of ERF/AP2 transcription factor family. The protein contains one AP2 domain. There are 17 members in this subfamily including TINY.			1.36561	0.144894	0.985413	0.957707	1.26822	0.278003	0.915144	0.710028
AT1G01260	basic helix-loop-helix (bHLH) DNA-binding superfamily protein; FUNCTIONS IN: DNA binding, sequence-specific DNA binding transcription factor activity; INVOLVED IN: regulation of transcription; LOCATED IN: nucleus; EXPRESSED IN: 24 plant structures; EXPRESSED DURING: 15 growth stages; CONTAINS InterPro DOMAIN/s: Helix-loop-helix DNA-binding domain (InterPro:IPR001092), Helix-loop-helix DNA-binding…			1.18198	0.370514	1.51975	0.0170657	0.883099	0.52615	1.13545	0.487376
AT1G01270	pre-tRNA; tRNA-Gln (anticodon: CTG)			0.891351	0.643556	0.98248	0.948856	0.880424	0.601567	0.970439	0.910901
AT1G01280	member of CYP703A CYP703A2 is expressed specifically in anthers of land plants, catalyzing the in-chain hydroxylation at the C-7 position of medium-chain saturated fatty acids (lauric acid in-chain hydroxylase) which is involved in pollen development (sporopollenin synthesis).	"CYTOCHROME P450, FAMILY 703, SUBFAMILY A, POLYPEPTIDE 2" (CYP703A2)	(CYP703);"CYTOCHROME P450, FAMILY 703, SUBFAMILY A, POLYPEPTIDE 2" (CYP703A2)	1.08303	0.402169	0.998047	0.986887	1.06574	0.519877	0.982112	0.869372
AT1G01290	COFACTOR OF NITRATE REDUCTASE AND XANTHINE DEHYDROGENASE 3. Encodes a protein involved in molybdenum cofactor biosynthesis. Homologous to E.coli MoaC. Expression is low in all tissues examined, except in roots. Appears to have targeting signals for chloroplast or mitochondria	COFACTOR OF NITRATE REDUCTASE AND XANTHINE DEHYDROGENASE 3 (CNX3)	COFACTOR OF NITRATE REDUCTASE AND XANTHINE DEHYDROGENASE 3 (CNX3)	0.898367	0.272317	1.03327	0.765105	1.01728	0.893837	1.17004	0.0842255
AT1G01300	Eukaryotic aspartyl protease family protein; FUNCTIONS IN: aspartic-type endopeptidase activity; INVOLVED IN: proteolysis, response to karrikin; LOCATED IN: membrane, plant-type cell wall; EXPRESSED IN: 22 plant structures; EXPRESSED DURING: 13 growth stages; CONTAINS InterPro DOMAIN/s: Peptidase aspartic (InterPro:IPR021109), Peptidase aspartic, catalytic (InterPro:IPR009007), Peptidase A1 (Inte…			1.05422	0.609305	0.736425	0.00179379	1.02882	0.803118	0.718689	0.0010417
AT1G01305	unknown protein; FUNCTIONS IN: molecular_function unknown; INVOLVED IN: biological_process unknown; LOCATED IN: endomembrane system; Has 30201 Blast hits to 17322 proteins in 780 species: Archae - 12; Bacteria - 1396; Metazoa - 17338; Fungi - 3422; Plants - 5037; Viruses - 0; Other Eukaryotes - 2996 (source: NCBI BLink).			0.930657	0.489715	1.00448	0.971442	0.870078	0.145429	0.939093	0.527565
AT1G01310	CAP (Cysteine-rich secretory proteins, Antigen 5, and Pathogenesis-related 1 protein) superfamily protein; FUNCTIONS IN: molecular_function unknown; INVOLVED IN: biological_process unknown; LOCATED IN: extracellular region; EXPRESSED IN: 6 plant structures; EXPRESSED DURING: L mature pollen stage, M germinated pollen stage, 4 anthesis, petal differentiation and expansion stage; CONTAINS InterPro …			1.091	0.678092	0.830948	0.287227	1.00969	0.970515	0.769018	0.122435
AT1G01320	Tetratricopeptide repeat (TPR)-like superfamily protein; FUNCTIONS IN: binding; LOCATED IN: cellular_component unknown; EXPRESSED IN: 24 plant structures; EXPRESSED DURING: 14 growth stages; CONTAINS InterPro DOMAIN/s: Tetratricopeptide-like helical (InterPro:IPR011990), Tetratricopeptide repeat-containing (InterPro:IPR013026), Tetratricopeptide repeat (InterPro:IPR019734); BEST Arabidopsis thali…			0.805245	0.0080171	0.547667	2.31707e-06	0.969877	0.74697	0.659635	5.238e-05
AT1G01340	member of Cyclic nucleotide gated channel family	CYCLIC NUCLEOTIDE GATED CHANNEL 10 (CNGC10)	CYCLIC NUCLEOTIDE GATED CHANNEL 10 (CNGC10)	1.18145	0.336206	1.90661	0.00066915	0.963226	0.863856	1.55444	0.00877538
AT1G01350	Zinc finger (CCCH-type/C3HC4-type RING finger) family protein; FUNCTIONS IN: zinc ion binding, nucleic acid binding; CONTAINS InterPro DOMAIN/s: Zinc finger, CCCH-type (InterPro:IPR000571), Zinc finger, RING-type, conserved site (InterPro:IPR017907), Zinc finger, RING-type (InterPro:IPR001841); BEST Arabidopsis thaliana protein match is: Zinc finger (CCCH-type/C3HC4-type RING finger) family prote…			0.938777	0.566868	1.10906	0.280995	0.973556	0.831249	1.15015	0.136968
AT1G01355	Putative endonuclease or glycosyl hydrolase; FUNCTIONS IN: zinc ion binding; INVOLVED IN: biological_process unknown; LOCATED IN: intracellular; CONTAINS InterPro DOMAIN/s: Zinc finger, C2H2-type (InterPro:IPR007087); BEST Arabidopsis thaliana protein match is: Putative endonuclease or glycosyl hydrolase (TAIR:AT5G35640.1); Has 30201 Blast hits to 17322 proteins in 780 species: Archae - 12; Bacte…			1.00441	0.985007	0.995553	0.983252	1.07384	0.707047	1.06438	0.727787
AT1G01360	Encodes RCAR1 (regulatory components of ABA receptor). Interacts with and regulates the type 2C protein phosphatases (PP2Cs) ABI1 and ABI2. Functions as abscisic acid sensor.	REGULATORY COMPONENT OF ABA RECEPTOR 1 (RCAR1)	PYRABACTIN RESISTANCE 1-LIKE 9 (PYL9);REGULATORY COMPONENT OF ABA RECEPTOR 1 (RCAR1)	0.910407	0.704204	0.505657	0.0021539	1.31846	0.185839	0.732292	0.11494
AT1G01370	Encodes a centromere-identifying protein histone H3 variant. Localized at centromeres in both mitotic and meiotic cells.	(HTR12)	CENTROMERIC HISTONE H3 (CENH3); (HTR12)	0.924692	0.519834	0.694978	0.00214096	1.02644	0.856016	0.771453	0.017259
AT1G01380	ETC1 is involved in trichome and root hair patterning in Arabidopsis.	ENHANCER OF TRY AND CPC 1 (ETC1)	ENHANCER OF TRY AND CPC 1 (ETC1)	1.12436	0.439285	0.855482	0.255363	0.925898	0.637645	0.70448	0.0128889
AT1G01390	UDP-Glycosyltransferase superfamily protein; FUNCTIONS IN: UDP-glycosyltransferase activity, transferase activity, transferring glycosyl groups; INVOLVED IN: metabolic process; EXPRESSED IN: 7 plant structures; EXPRESSED DURING: 9 growth stages; CONTAINS InterPro DOMAIN/s: UDP-glucuronosyl/UDP-glucosyltransferase (InterPro:IPR002213); BEST Arabidopsis thaliana protein match is: UDP-glucosyl trans…			0.824364	0.354604	0.213132	2.25337e-06	0.844149	0.42624	0.218248	2.57069e-06
AT1G01400	unknown protein; Has 21 Blast hits to 21 proteins in 8 species: Archae - 0; Bacteria - 2; Metazoa - 2; Fungi - 1; Plants - 13; Viruses - 0; Other Eukaryotes - 3 (source: NCBI BLink).			0.974056	0.868275	1.03963	0.780722	1.04752	0.751906	1.11804	0.34957
AT1G01410	Encodes a member of the Arabidopsis Pumilio (APUM) proteins containing PUF domain (eight repeats of approximately 36 amino acids each). PUF proteins regulate both mRNA stability and translation through sequence-specific binding to the 3' UTR of target mRNA transcripts.	PUMILIO 22 (PUM22)	PUMILIO 22 (PUM22);PUMILIO 22 (APUM22)	0.988336	0.9596	0.873512	0.394304	1.00528	0.982296	0.888492	0.465476
AT1G01420	UDP-glucosyl transferase 72B3 (UGT72B3); FUNCTIONS IN: quercetin 3-O-glucosyltransferase activity, UDP-glycosyltransferase activity, transferase activity, transferring glycosyl groups; INVOLVED IN: metabolic process; LOCATED IN: cellular_component unknown; EXPRESSED IN: 11 plant structures; EXPRESSED DURING: LP.04 four leaves visible, petal differentiation and expansion stage; CONTAINS InterPro D…	UDP-GLUCOSYL TRANSFERASE 72B3 (UGT72B3)	UDP-GLUCOSYL TRANSFERASE 72B3 (UGT72B3)	1.04758	0.725489	0.822063	0.0628341	0.88118	0.260518	0.691485	0.00189609
AT1G01430	Encodes a member of the TBL (TRICHOME BIREFRINGENCE-LIKE) gene family containing a plant-specific DUF231 (domain of unknown function) domain. TBL gene family has 46 members, two of which (TBR/AT5G06700 and TBL3/AT5G01360) have been shown to be involved in the synthesis and deposition of secondary wall cellulose, presumably by influencing the esterification state of pectic polymers. A nomenclature…	TRICHOME BIREFRINGENCE-LIKE 25 (TBL25)	TRICHOME BIREFRINGENCE-LIKE 25 (TBL25)	1.12754	0.220783	0.834347	0.0509316	1.25954	0.0192035	0.932025	0.477601
AT1G01440	Protein of unknown function (DUF3133); CONTAINS InterPro DOMAIN/s: Protein of unknown function DUF3133 (InterPro:IPR021480); BEST Arabidopsis thaliana protein match is: Protein of unknown function (DUF3133) (TAIR:AT4G01090.1); Has 702 Blast hits to 662 proteins in 107 species: Archae - 0; Bacteria - 15; Metazoa - 235; Fungi - 59; Plants - 328; Viruses - 0; Other Eukaryotes - 65 (source: NCBI BLin…			0.913081	0.426335	0.743755	0.00676252	1.1019	0.391278	0.89756	0.303418
AT1G01448	Potential natural antisense gene, locus overlaps with AT1G01450			1.3653	0.00540221	0.90522	0.338109	0.95487	0.713876	0.633093	0.00027878
AT1G01450	Protein kinase superfamily protein; FUNCTIONS IN: protein serine/threonine/tyrosine kinase activity, kinase activity; INVOLVED IN: protein amino acid phosphorylation; LOCATED IN: cellular_component unknown; EXPRESSED IN: pollen tube; CONTAINS InterPro DOMAIN/s: Protein kinase, catalytic domain (InterPro:IPR000719), Serine/threonine-protein kinase domain (InterPro:IPR002290), Tyrosine-protein kina…			1.36684	0.0926379	1.01894	0.936979	1.12166	0.585372	0.836165	0.330659
AT1G01453	unknown protein; FUNCTIONS IN: molecular_function unknown; INVOLVED IN: biological_process unknown; LOCATED IN: cellular_component unknown; BEST Arabidopsis thaliana protein match is: unknown protein (TAIR:AT4G01110.1); Has 30201 Blast hits to 17322 proteins in 780 species: Archae - 12; Bacteria - 1396; Metazoa - 17338; Fungi - 3422; Plants - 5037; Viruses - 0; Other Eukaryotes - 2996 (source: NC…			0.934761	0.541056	0.874682	0.159291	0.948875	0.649681	0.887888	0.2148
AT1G01460	Type I phosphatidylinositol-4-phosphate 5-kinase, subfamily A.	(PIPK11)	(PIPK11); (ATPIPK11)	0.960741	0.8408	1.04653	0.802928	0.998071	0.993516	1.08719	0.616076
AT1G01470	Encodes late-embryogenesis abundant protein whose mRNA levels are induced in response to wounding and light stress. Might be involved in protection against dessication.	LATE EMBRYOGENESIS ABUNDANT 14 (LEA14)	LIGHT STRESS-REGULATED 3 (LSR3);LATE EMBRYOGENESIS ABUNDANT 14 (LEA14)	1.01569	0.974781	1.35151	0.364773	0.98034	0.967458	1.30447	0.431543
AT1G01471	unknown protein; Has 30201 Blast hits to 17322 proteins in 780 species: Archae - 12; Bacteria - 1396; Metazoa - 17338; Fungi - 3422; Plants - 5037; Viruses - 0; Other Eukaryotes - 2996 (source: NCBI BLink).			1.03805	0.797685	1.07108	0.577662	0.865862	0.221636	0.893414	0.325052
AT1G01480	a member of the 1-aminocyclopropane-1-carboxylate (ACC) synthase (S-adenosyl-L-methionine methylthioadenosine-lyase, EC 4.4.1.14) gene family, isolated from a flower-specific cDNA library.	1-AMINO-CYCLOPROPANE-1-CARBOXYLATE SYNTHASE 2 (ACS2)	(AT-ACC2);1-AMINO-CYCLOPROPANE-1-CARBOXYLATE SYNTHASE 2 (ACS2)	1.10987	0.509634	4.95763	1.13987e-07	0.855006	0.290552	3.81919	4.8528e-07
AT1G01490	Heavy metal transport/detoxification superfamily protein ; FUNCTIONS IN: metal ion binding; INVOLVED IN: metal ion transport; LOCATED IN: cellular_component unknown; EXPRESSED IN: 22 plant structures; EXPRESSED DURING: 14 growth stages; CONTAINS InterPro DOMAIN/s: Heavy metal transport/detoxification protein (InterPro:IPR006121); BEST Arabidopsis thaliana protein match is: Heavy metal transport/d…			1.35578	0.00426294	1.64347	8.87675e-05	1.07225	0.523702	1.29977	0.00888047
AT1G01500	Erythronate-4-phosphate dehydrogenase family protein; BEST Arabidopsis thaliana protein match is: Erythronate-4-phosphate dehydrogenase family protein (TAIR:AT1G19400.2); Has 143 Blast hits to 143 proteins in 19 species: Archae - 0; Bacteria - 0; Metazoa - 0; Fungi - 0; Plants - 143; Viruses - 0; Other Eukaryotes - 0 (source: NCBI BLink).			1.29275	0.367553	1.85954	0.0200648	1.06828	0.851361	1.53665	0.0974236
AT1G01510	Encodes a homolog of human CtBP. Mutant has longer and thicker leaves than wild type. Involved in controlling polar cell expansion in the leaf width direction.	ANGUSTIFOLIA (AN)	ANGUSTIFOLIA (AN)	0.77215	0.00087853	0.791955	0.00152015	0.846947	0.0161935	0.868664	0.0313133
AT1G01520	Homeodomain-like superfamily protein; CONTAINS InterPro DOMAIN/s: SANT, DNA-binding (InterPro:IPR001005), Homeodomain-like (InterPro:IPR009057), Myb, DNA-binding (InterPro:IPR014778), Myb-like DNA-binding domain, SHAQKYF class (InterPro:IPR006447), HTH transcriptional regulator, Myb-type, DNA-binding (InterPro:IPR017930); BEST Arabidopsis thaliana protein match is: Homeodomain-like superfamily pr…	ALTERED SEED GERMINATION 4 (ASG4)	ALTERED SEED GERMINATION 4 (ASG4)	0.962369	0.979699	0.66071	0.71159	0.750808	0.822024	0.515466	0.525813
AT1G01530	AGAMOUS-like 28 (AGL28); FUNCTIONS IN: DNA binding, sequence-specific DNA binding transcription factor activity; INVOLVED IN: regulation of transcription, DNA-dependent; LOCATED IN: nucleus; EXPRESSED IN: central cell, embryo, endosperm; CONTAINS InterPro DOMAIN/s: Transcription factor, MADS-box (InterPro:IPR002100); BEST Arabidopsis thaliana protein match is: AGAMOUS-like 23 (TAIR:AT1G65360.1); …	AGAMOUS-LIKE 28 (AGL28)	AGAMOUS-LIKE 28 (AGL28)	0.847946	0.185353	1.12535	0.333435	0.831296	0.134961	1.10325	0.432114
AT1G01540	Protein kinase superfamily protein; FUNCTIONS IN: protein serine/threonine kinase activity, protein kinase activity, kinase activity, ATP binding; INVOLVED IN: protein amino acid phosphorylation; LOCATED IN: plasma membrane; EXPRESSED IN: 23 plant structures; EXPRESSED DURING: 13 growth stages; CONTAINS InterPro DOMAIN/s: Protein kinase, ATP binding site (InterPro:IPR017441), Serine/threonine-pro…			0.712231	0.00928224	0.7704	0.0316694	0.880915	0.329758	0.952863	0.732802
AT1G01550	Encodes a protein with no functionally characterized domains that to prevent the synthesis of a novel substance that moves from the root to the shoot, where it modifies shoot growth by interfering with auxin signaling. Synthesis and delivery of this substance requires neither phloem nor endodermis.	BYPASS 1 (BPS1)	BYPASS 1 (BPS1)	1.01867	0.759652	0.940357	0.195243	1.0444	0.407651	0.96411	0.469787
AT1G01560	member of MAP Kinase	MAP KINASE 11 (MPK11)	MAP KINASE 11 (MPK11);MAP KINASE 11 (ATMPK11)	0.846226	0.526095	2.5518	0.00060741	0.818182	0.431715	2.46724	0.00080091
AT1G01570	FUNCTIONS IN: transferase activity, transferring glycosyl groups; INVOLVED IN: biological_process unknown; LOCATED IN: endomembrane system; EXPRESSED IN: 15 plant structures; EXPRESSED DURING: 7 growth stages; CONTAINS InterPro DOMAIN/s: Protein of unknown function DUF604 (InterPro:IPR006740); BEST Arabidopsis thaliana protein match is: fringe-related protein (TAIR:AT4G00300.1); Has 558 Blast hit…			0.91949	0.804776	0.824305	0.485708	0.997371	0.99485	0.89412	0.710028
AT1G01580	Encodes the low-iron-inducible ferric chelate reductase responsible for reduction of iron at the root surface. It is likely to be the major Fe(III) chelate reductase in Arabidopsis iron metabolism. Coordinately regulated with IRT1, the major transporter responsible for high-affinity iron uptake from the soil, at both transcriptional and posttranscriptional levels. Steady state mRNA levels are reg…	FERRIC REDUCTION OXIDASE 2 (FRO2)	FERRIC REDUCTION OXIDASE 2 (FRO2);FERRIC REDUCTION OXIDASE 2 (ATFRO2);FERRIC CHELATE REDUCTASE DEFECTIVE 1 (FRD1)	1.2702	0.466053	0.0282329	7.34614e-08	0.725367	0.305685	0.0161228	2.63657e-08
AT1G01590	Encodes a ferric-chelate reductase that is expressed at extremely low levels in Fe deficiency-induced seedlings.	FERRIC REDUCTION OXIDASE 1 (FRO1)	FERRIC REDUCTION OXIDASE 1 (ATFRO1);FERRIC REDUCTION OXIDASE 1 (FRO1)	1.33831	0.193057	0.884731	0.606822	1.27	0.296338	0.839569	0.437063
AT1G01600	Encodes a member of the CYP86A subfamily of cytochrome p450 genes. Expressed significantly at highest level in mature stems and flowers.	"CYTOCHROME P450, FAMILY 86, SUBFAMILY A, POLYPEPTIDE 4" (CYP86A4)	"CYTOCHROME P450, FAMILY 86, SUBFAMILY A, POLYPEPTIDE 4" (CYP86A4)	1.19082	0.450839	0.378116	0.00020343	1.37313	0.140737	0.436003	0.00069187
AT1G01610	Encodes a protein with glycerol-3-phosphate acyltransferase activity. Involved in cutin assembly and is functionally redundant with GPAT8.	GLYCEROL-3-PHOSPHATE ACYLTRANSFERASE 4 (GPAT4)	GLYCEROL-3-PHOSPHATE ACYLTRANSFERASE 4 (GPAT4);GLYCEROL-3-PHOSPHATE ACYLTRANSFERASE 4 (ATGPAT4)	1.04711	0.577592	0.671044	4.52524e-05	1.1352	0.0833665	0.7275	0.00028495
AT1G01620	a member of the plasma membrane intrinsic protein subfamily PIP1. localizes to the plasma membrane and exhibits water transport activity in Xenopus oocyte. expressed ubiquitously and protein level decreases slightly during leaf development.	PLASMA MEMBRANE INTRINSIC PROTEIN 1C (PIP1C)	PLASMA MEMBRANE INTRINSIC PROTEIN 1C (PIP1C);PLASMA MEMBRANE INTRINSIC PROTEIN 1;3 (PIP1;3); (TMP-B)	0.774593	0.00475036	0.345146	4.56962e-08	1.01104	0.925665	0.450503	4.41792e-07
AT1G01630	Sec14p-like phosphatidylinositol transfer family protein; CONTAINS InterPro DOMAIN/s: Cellular retinaldehyde-binding/triple function, C-terminal (InterPro:IPR001251), Cellular retinaldehyde-binding/triple function, N-terminal (InterPro:IPR008273), Phosphatidylinositol transfer protein-like, N-terminal (InterPro:IPR011074); BEST Arabidopsis thaliana protein match is: Sec14p-like phosphatidylinosit…			1.28984	5.11732e-06	1.37385	7.11733e-07	1.14609	0.00090852	1.22074	3.55677e-05
AT1G01640	Putative role in flower development. Comparison of SALK_011721C to Columbia wild type resulted in a trend toward earlier flowering in the mutant (P=0.1) (Stapleton and Woodruff 2009, personal communication).			0.80162	0.268485	0.794776	0.222986	1.60577	0.0175521	1.59206	0.0160205
AT1G01650	SIGNAL PEPTIDE PEPTIDASE-LIKE 4 (SPPL4); FUNCTIONS IN: peptidase activity, aspartic-type endopeptidase activity; INVOLVED IN: proteolysis; LOCATED IN: endomembrane system, integral to membrane; EXPRESSED IN: 24 plant structures; EXPRESSED DURING: 13 growth stages; CONTAINS InterPro DOMAIN/s: Protease-associated PA (InterPro:IPR003137), Peptidase A22, presenilin signal peptide (InterPro:IPR006639)…	SIGNAL PEPTIDE PEPTIDASE-LIKE 4 (SPPL4)	ARABIDOPSIS THALIANA SIGNAL PEPTIDE PEPTIDASE-LIKE 4 (ATSPPL4);SIGNAL PEPTIDE PEPTIDASE-LIKE 4 (SPPL4)	1.19728	0.0107428	1.41018	8.28831e-05	0.954727	0.539773	1.12449	0.0713601
AT1G01660	RING/U-box superfamily protein; FUNCTIONS IN: ubiquitin-protein ligase activity; INVOLVED IN: protein ubiquitination; LOCATED IN: ubiquitin ligase complex; CONTAINS InterPro DOMAIN/s: U box domain (InterPro:IPR003613); BEST Arabidopsis thaliana protein match is: U-box domain-containing protein kinase family protein (TAIR:AT2G45910.1); Has 73160 Blast hits to 42540 proteins in 2253 species: Archae…			1.34968	0.148286	1.0409	0.874619	0.923719	0.753501	0.71239	0.0862095
AT1G01670	RING/U-box superfamily protein; FUNCTIONS IN: ubiquitin-protein ligase activity; INVOLVED IN: protein ubiquitination; LOCATED IN: ubiquitin ligase complex; EXPRESSED IN: 12 plant structures; EXPRESSED DURING: 7 growth stages; CONTAINS InterPro DOMAIN/s: U box domain (InterPro:IPR003613); BEST Arabidopsis thaliana protein match is: RING/U-box superfamily protein (TAIR:AT3G61390.2); Has 3857 Blast …			0.974166	0.911439	1.35215	0.0659888	1.29009	0.137403	1.79066	0.00173023
AT1G01680	plant U-box 54 (PUB54); FUNCTIONS IN: ubiquitin-protein ligase activity; INVOLVED IN: response to stress, protein ubiquitination; LOCATED IN: ubiquitin ligase complex; CONTAINS InterPro DOMAIN/s: UspA (InterPro:IPR006016), U box domain (InterPro:IPR003613); BEST Arabidopsis thaliana protein match is: RING/U-box superfamily protein (TAIR:AT1G01660.1); Has 2251 Blast hits to 2122 proteins in 140 sp…	PLANT U-BOX 54 (PUB54)	PLANT U-BOX 54 (PUB54);PLANT U-BOX 54 (ATPUB54)	0.865244	0.61762	27.7363	3.32337e-08	0.563356	0.025262	18.0589	9.18862e-08
AT1G01690	Encodes a novel plant-specific protein that is involved in meiotic double strand break formation.	PUTATIVE RECOMBINATION INITIATION DEFECTS 3 (PRD3)	PUTATIVE RECOMBINATION INITIATION DEFECTS 3 (PRD3);ARABIDOPSIS THALIANA PUTATIVE RECOMBINATION INITIATION DEFECTS 3 (ATPRD3)	1.09668	0.593076	0.80752	0.14234	1.02109	0.921516	0.751862	0.0514264
AT1G01695	Phosphatidylinositol N-acetyglucosaminlytransferase subunit P-related; FUNCTIONS IN: molecular_function unknown; INVOLVED IN: biological_process unknown; LOCATED IN: cellular_component unknown; BEST Arabidopsis thaliana protein match is: Protein of unknown function (DUF3741) (TAIR:AT4G00440.1); Has 30201 Blast hits to 17322 proteins in 780 species: Archae - 12; Bacteria - 1396; Metazoa - 17338; F…	TON1 RECRUITING MOTIF 33 (TRM33)	TON1 RECRUITING MOTIF 33 (TRM33)	0.92417	0.74161	0.898662	0.614184	1.00092	0.997791	0.973289	0.912677
AT1G01700	Encodes a member of KPP-like gene family, homolog of KPP (kinase partner protein) gene in tomato. Also a member of the RopGEF (guanine nucleotide exchange factor) family, containing the novel PRONE domain (plant-specific Rop nucleotide exchanger), which is exclusively active towards members of the Rop subfamily.	RHO GUANYL-NUCLEOTIDE EXCHANGE FACTOR 2 (ROPGEF2)	RHO GUANYL-NUCLEOTIDE EXCHANGE FACTOR 2 (ROPGEF2); (ATROPGEF2)	0.936344	0.780152	1.11887	0.577689	0.932701	0.765383	1.11451	0.592891
AT1G01710	Acyl-CoA thioesterase family protein; FUNCTIONS IN: cyclic nucleotide binding, acyl-CoA thioesterase activity; INVOLVED IN: acyl-CoA metabolic process; LOCATED IN: peroxisome; EXPRESSED IN: 22 plant structures; EXPRESSED DURING: 14 growth stages; CONTAINS InterPro DOMAIN/s: Cyclic nucleotide-binding (InterPro:IPR000595), Cyclic nucleotide-binding-like (InterPro:IPR018490), Acyl-CoA thioesterase (…			1.05803	0.394392	1.07087	0.260273	1.10153	0.121804	1.11489	0.0691736
AT1G01720	Belongs to a large family of putative transcriptional activators with NAC domain. Transcript level increases in response to wounding and abscisic acid. ATAF1 attentuates ABA signaling and sythesis. Mutants are hyposensitive to ABA.	(ATAF1)	ARABIDOPSIS NAC DOMAIN CONTAINING PROTEIN 2 (ANAC002); (ATAF1)	1.60035	0.173275	2.53486	0.00766216	0.774884	0.496246	1.22737	0.573299
AT1G01725	unknown protein; FUNCTIONS IN: molecular_function unknown; INVOLVED IN: biological_process unknown; LOCATED IN: endomembrane system; EXPRESSED IN: 23 plant structures; EXPRESSED DURING: 14 growth stages; BEST Arabidopsis thaliana protein match is: unknown protein (TAIR:AT4G00530.1); Has 20 Blast hits to 20 proteins in 7 species: Archae - 0; Bacteria - 0; Metazoa - 0; Fungi - 0; Plants - 20; Virus…			0.931182	0.549257	1.05657	0.634425	1.02008	0.889541	1.15744	0.152785
AT1G01730	unknown protein; FUNCTIONS IN: molecular_function unknown; INVOLVED IN: biological_process unknown; LOCATED IN: chloroplast; EXPRESSED IN: 23 plant structures; EXPRESSED DURING: 13 growth stages; Has 42 Blast hits to 42 proteins in 17 species: Archae - 0; Bacteria - 2; Metazoa - 5; Fungi - 1; Plants - 34; Viruses - 0; Other Eukaryotes - 0 (source: NCBI BLink).			1.39961	0.0207184	1.5791	0.00262884	1.00843	0.967849	1.13776	0.363805
AT1G01740	Protein kinase protein with tetratricopeptide repeat domain; FUNCTIONS IN: protein serine/threonine kinase activity, binding, protein kinase activity, kinase activity, ATP binding; INVOLVED IN: protein amino acid phosphorylation, N-terminal protein myristoylation; LOCATED IN: plasma membrane; EXPRESSED IN: 22 plant structures; EXPRESSED DURING: 13 growth stages; CONTAINS InterPro DOMAIN/s: Tetrat…			1.01089	0.953536	0.812393	0.0897833	1.08924	0.54983	0.875355	0.288438
AT1G01750	actin depolymerizing factor 11 (ADF11); FUNCTIONS IN: actin binding; INVOLVED IN: biological_process unknown; LOCATED IN: intracellular; EXPRESSED IN: 6 plant structures; EXPRESSED DURING: 4 anthesis, petal differentiation and expansion stage; CONTAINS InterPro DOMAIN/s: Actin-binding, cofilin/tropomyosin type (InterPro:IPR002108); BEST Arabidopsis thaliana protein match is: actin depolymerizing …	ACTIN DEPOLYMERIZING FACTOR 11 (ADF11)	ACTIN DEPOLYMERIZING FACTOR 11 (ADF11)	1.21443	0.112684	0.289647	2.48335e-07	0.856911	0.214038	0.204378	3.63791e-08
AT1G01760	adenosine deaminases;RNA binding;RNA binding;adenosine deaminases; FUNCTIONS IN: RNA binding, adenosine deaminase activity; INVOLVED IN: RNA processing; LOCATED IN: cellular_component unknown; CONTAINS InterPro DOMAIN/s: Adenosine deaminase/editase (InterPro:IPR002466); Has 30201 Blast hits to 17322 proteins in 780 species: Archae - 12; Bacteria - 1396; Metazoa - 17338; Fungi - 3422; Plants - 503…			1.07439	0.49671	0.707318	0.00118821	1.16521	0.112955	0.767112	0.00710956
AT1G01770	unknown protein; CONTAINS InterPro DOMAIN/s: Protein of unknown function DUF1446 (InterPro:IPR010839); Has 1597 Blast hits to 1509 proteins in 306 species: Archae - 4; Bacteria - 843; Metazoa - 22; Fungi - 131; Plants - 31; Viruses - 0; Other Eukaryotes - 566 (source: NCBI BLink).			1.27767	0.0696283	1.41088	0.0111489	1.13224	0.384473	1.25029	0.0839543
AT1G01780	Encodes a member of the Arabidopsis LIM proteins: a family of actin bundlers with distinct expression patterns. WLIM1, WLIM2a, and WLIM2b are widely expressed, whereas PLIM2a, PLIM2b, and PLIM2c are predominantly expressed in pollen. Regulates actin cytoskeleton organization.	PLIM2B (PLIM2b)	PLIM2B (PLIM2b)	1.31511	0.0269353	0.844571	0.149139	1.25274	0.0652199	0.80452	0.0635651
AT1G01790	K efflux antiporter KEA1	K+ EFFLUX ANTIPORTER 1 (KEA1)	K+ EFFLUX ANTIPORTER 1 (ATKEA1);K+ EFFLUX ANTIPORTER 1 (KEA1)	0.714162	0.00142504	0.293732	3.37964e-08	0.80462	0.0223883	0.330935	7.18914e-08
AT1G01800	NAD(P)-binding Rossmann-fold superfamily protein; FUNCTIONS IN: oxidoreductase activity, binding, catalytic activity; INVOLVED IN: oxidation reduction, metabolic process; LOCATED IN: plant-type cell wall; EXPRESSED IN: 22 plant structures; EXPRESSED DURING: 13 growth stages; CONTAINS InterPro DOMAIN/s: NAD(P)-binding domain (InterPro:IPR016040), Glucose/ribitol dehydrogenase (InterPro:IPR002347),…			1.0118	0.901602	1.23351	0.00405165	1.1199	0.105057	1.3653	0.0002317
AT1G01810	unknown protein; Has 12 Blast hits to 12 proteins in 5 species: Archae - 0; Bacteria - 0; Metazoa - 5; Fungi - 0; Plants - 7; Viruses - 0; Other Eukaryotes - 0 (source: NCBI BLink).			1.07221	0.377035	1.06881	0.372879	0.982573	0.857119	0.979454	0.815279
AT1G01820	member of the peroxin11 (PEX11) gene family, integral to peroxisome membrane, controls peroxisome proliferation.	PEROXIN 11C (PEX11C)	PEROXIN 11C (PEX11C)	1.15535	0.0885019	1.17836	0.0449863	1.19853	0.0342839	1.2224	0.0167963
AT1G01830	ARM repeat superfamily protein; FUNCTIONS IN: binding; LOCATED IN: cellular_component unknown; EXPRESSED IN: 22 plant structures; EXPRESSED DURING: 13 growth stages; CONTAINS InterPro DOMAIN/s: Armadillo-like helical (InterPro:IPR011989), Armadillo (InterPro:IPR000225), Armadillo-type fold (InterPro:IPR016024); BEST Arabidopsis thaliana protein match is: ARM repeat superfamily protein (TAIR:AT2G4…			1.00679	0.989067	1.42619	0.261358	0.892631	0.777678	1.26448	0.482456
AT1G01840	unknown protein; Has 23 Blast hits to 23 proteins in 9 species: Archae - 0; Bacteria - 0; Metazoa - 0; Fungi - 0; Plants - 23; Viruses - 0; Other Eukaryotes - 0 (source: NCBI BLink).			0.992358	0.97271	0.657932	0.00727745	1.19686	0.250112	0.793521	0.113724
AT1G01860	dimethyladenosine transferase	PALEFACE 1 (PFC1)	PALEFACE 1 (PFC1)	1.06498	0.481551	0.638275	4.33775e-05	1.25961	0.00753375	0.754922	0.00165701
AT1G01880	5'-3' exonuclease family protein; FUNCTIONS IN: DNA binding, catalytic activity, nuclease activity; INVOLVED IN: DNA repair; LOCATED IN: cellular_component unknown; CONTAINS InterPro DOMAIN/s: XPG N-terminal (InterPro:IPR006085), DNA repair protein (XPGC)/yeast Rad (InterPro:IPR006084), 5'-3' exonuclease, C-terminal subdomain (InterPro:IPR020045), Helix-hairpin-helix motif, class 2 (InterPro:IPR0…			1.09767	0.622261	0.767453	0.0923971	1.06667	0.74741	0.745779	0.0630829
AT1G01900	Encodes AtSBT1.1, a subtilisin-like serine protease. Cleaves the phytosulfokine AtPSK4, a growth promoting peptide.	(SBTI1.1)	(SBTI1.1); (ATSBT1.1)	0.719337	0.00362353	0.462723	3.50443e-06	1.1765	0.12032	0.756798	0.00857628
AT1G01910	P-loop containing nucleoside triphosphate hydrolases superfamily protein; FUNCTIONS IN: ATP binding; INVOLVED IN: cellular metal ion homeostasis, anion transport; LOCATED IN: membrane; EXPRESSED IN: 24 plant structures; EXPRESSED DURING: 15 growth stages; CONTAINS InterPro DOMAIN/s: ATPase, anion-transporting (InterPro:IPR003348); BEST Arabidopsis thaliana protein match is: P-loop containing nucl…			0.963455	0.746975	1.21473	0.0342865	0.998172	0.989821	1.2585	0.0146292
AT1G01920	SET domain-containing protein; BEST Arabidopsis thaliana protein match is: Rubisco methyltransferase family protein (TAIR:AT1G14030.1); Has 611 Blast hits to 608 proteins in 165 species: Archae - 0; Bacteria - 0; Metazoa - 143; Fungi - 239; Plants - 164; Viruses - 0; Other Eukaryotes - 65 (source: NCBI BLink).			0.911846	0.37424	1.18283	0.0750788	0.775963	0.0127354	1.00656	0.959419
AT1G01930	zinc finger protein-related; FUNCTIONS IN: zinc ion binding; INVOLVED IN: biological_process unknown; LOCATED IN: intracellular; EXPRESSED IN: 24 plant structures; EXPRESSED DURING: 15 growth stages; CONTAINS InterPro DOMAIN/s: Zinc finger, C2H2-like (InterPro:IPR015880), Ankyrin repeat-containing domain (InterPro:IPR020683), Ankyrin repeat (InterPro:IPR002110); Has 1975 Blast hits to 1659 protei…			0.940473	0.479411	0.930482	0.364411	0.980635	0.850186	0.970217	0.738361
AT1G01940	Cyclophilin-like peptidyl-prolyl cis-trans isomerase family protein; FUNCTIONS IN: peptidyl-prolyl cis-trans isomerase activity; INVOLVED IN: protein folding; LOCATED IN: cellular_component unknown; EXPRESSED IN: 23 plant structures; EXPRESSED DURING: 13 growth stages; CONTAINS InterPro DOMAIN/s: Cyclophilin-like (InterPro:IPR015891), Peptidyl-prolyl cis-trans isomerase, cyclophilin-type (InterPr…			1.30506	0.00131768	1.35154	0.00042882	0.991661	0.93551	1.02698	0.750001
AT1G01950	Encodes a member of the armadillo/beta-catenin repeat kinesin motor family. Mutants have twisted roots due to abnormal cell file rotation; the phenotype is dependent on microtubules.	ARMADILLO REPEAT KINESIN 2 (ARK2)	ARABIDOPSIS THALIANA KINESIN UNGROUPED CLADE, GENE B (AtKINUb);ARMADILLO REPEAT KINESIN 2 (ARK2)	0.634812	0.00221063	0.790929	0.0683571	0.858825	0.269199	1.07003	0.643107
AT1G01960	embryo sac development arrest 10 (EDA10); FUNCTIONS IN: binding, ARF guanyl-nucleotide exchange factor activity, guanyl-nucleotide exchange factor activity; INVOLVED IN: megagametogenesis; LOCATED IN: cytosol, nucleus; EXPRESSED IN: 23 plant structures; EXPRESSED DURING: 13 growth stages; CONTAINS InterPro DOMAIN/s: SEC7-like (InterPro:IPR000904), Armadillo-type fold (InterPro:IPR016024), Protein…	EMBRYO SAC DEVELOPMENT ARREST 10 (EDA10)	EMBRYO SAC DEVELOPMENT ARREST 10 (EDA10)	0.874962	0.125554	0.908879	0.26024	0.911526	0.304447	0.946858	0.551394
AT1G01970	Tetratricopeptide repeat (TPR)-like superfamily protein; CONTAINS InterPro DOMAIN/s: Pentatricopeptide repeat (InterPro:IPR002885); BEST Arabidopsis thaliana protein match is: pentatricopeptide (PPR) repeat-containing protein (TAIR:AT1G19520.1); Has 15559 Blast hits to 6864 proteins in 176 species: Archae - 0; Bacteria - 16; Metazoa - 92; Fungi - 19; Plants - 15148; Viruses - 0; Other Eukaryotes …			0.996621	0.98759	0.611952	0.00180727	1.04488	0.811427	0.64158	0.00361132
AT1G01980	member of Reticuline oxidase-like family		SIMILAR TO ELECTRON CARRIER 1A (SEC1A); (ATSEC1A)	0.915867	0.68687	0.967598	0.884571	1.04604	0.850769	1.10512	0.613888
AT1G01990	unknown protein; Has 32 Blast hits to 32 proteins in 6 species: Archae - 0; Bacteria - 0; Metazoa - 0; Fungi - 0; Plants - 32; Viruses - 0; Other Eukaryotes - 0 (source: NCBI BLink).			1.10537	0.293245	1.18891	0.0514556	0.946244	0.599076	1.01776	0.876818
AT1G02000	UDP-D-glucuronate 4-epimerase	UDP-D-GLUCURONATE 4-EPIMERASE 2 (GAE2)	UDP-D-GLUCURONATE 4-EPIMERASE 2 (GAE2)	1.32613	0.033903	1.03018	0.853009	0.975755	0.889763	0.757995	0.0308665
AT1G02010	member of KEULE Gene Family	SECRETORY 1A (SEC1A)	SECRETORY 1A (SEC1A)	0.807428	0.153345	0.628755	0.00320651	0.983331	0.936569	0.765731	0.0621228
AT1G02020	nitroreductase family protein; FUNCTIONS IN: oxidoreductase activity, acting on NADH or NADPH, nitrogenous group as acceptor, oxidoreductase activity; INVOLVED IN: metabolic process; LOCATED IN: chloroplast; EXPRESSED IN: 23 plant structures; EXPRESSED DURING: 13 growth stages; CONTAINS InterPro DOMAIN/s: Nitroreductase-like (InterPro:IPR000415); Has 762 Blast hits to 681 proteins in 314 species:…			1.20732	0.131327	1.33227	0.0195191	1.05435	0.7247	1.16346	0.208485
AT1G02030	C2H2-like zinc finger protein; FUNCTIONS IN: sequence-specific DNA binding transcription factor activity, zinc ion binding, nucleic acid binding; INVOLVED IN: regulation of transcription; LOCATED IN: intracellular; CONTAINS InterPro DOMAIN/s: Zinc finger, C2H2-like (InterPro:IPR015880), Zinc finger, C2H2-type (InterPro:IPR007087); BEST Arabidopsis thaliana protein match is: C2H2-like zinc finger …			0.795134	0.239906	1.06182	0.788159	0.814407	0.299258	1.08756	0.692783
AT1G02040	C2H2-type zinc finger family protein; FUNCTIONS IN: sequence-specific DNA binding transcription factor activity, zinc ion binding, nucleic acid binding; LOCATED IN: intracellular; CONTAINS InterPro DOMAIN/s: Zinc finger, C2H2-like (InterPro:IPR015880), Zinc finger, C2H2-type (InterPro:IPR007087); BEST Arabidopsis thaliana protein match is: C2H2-like zinc finger protein (TAIR:AT2G17180.1); Has 550…			1.05887	0.799925	0.945186	0.787773	1.16027	0.441035	1.03571	0.873614
AT1G02050	LESS ADHESIVE POLLEN 6 (LAP6); FUNCTIONS IN: transferase activity, transferring acyl groups other than amino-acyl groups, catalytic activity, acyltransferase activity; INVOLVED IN: phenylpropanoid biosynthetic process, pollen exine formation; EXPRESSED IN: 11 plant structures; EXPRESSED DURING: 6 growth stages; CONTAINS InterPro DOMAIN/s: Chalcone/stilbene synthase, N-terminal (InterPro:IPR001099…	LESS ADHESIVE POLLEN 6 (LAP6)	POLYKETIDE SYNTHASE A (PSKA);LESS ADHESIVE POLLEN 6 (LAP6)	1.04592	0.812795	1.2458	0.124553	0.934117	0.702483	1.11263	0.4892
AT1G02060	Tetratricopeptide repeat (TPR)-like superfamily protein; INVOLVED IN: biological_process unknown; LOCATED IN: chloroplast; EXPRESSED IN: 11 plant structures; EXPRESSED DURING: 6 growth stages; CONTAINS InterPro DOMAIN/s: Pentatricopeptide repeat (InterPro:IPR002885); BEST Arabidopsis thaliana protein match is: Tetratricopeptide repeat (TPR)-like superfamily protein (TAIR:AT2G37230.1); Has 43508 B…			1.19459	0.330703	1.14496	0.44906	1.00885	0.972678	0.966941	0.876246
AT1G02065	Encodes an SBP-box gene, a member of the SPL gene family. Mutants are affected in micro- and megasporogenesis, trichome formation on sepals, and stamen filament elongation.	SQUAMOSA PROMOTER BINDING PROTEIN-LIKE 8 (SPL8)	SQUAMOSA PROMOTER BINDING PROTEIN-LIKE 8 (SPL8)	0.875554	0.176496	0.573792	3.08e-05	1.07242	0.515335	0.702812	0.00112641
AT1G02070	unknown protein; BEST Arabidopsis thaliana protein match is: unknown protein (TAIR:AT3G60520.1); Has 98 Blast hits to 98 proteins in 13 species: Archae - 0; Bacteria - 0; Metazoa - 0; Fungi - 0; Plants - 98; Viruses - 0; Other Eukaryotes - 0 (source: NCBI BLink).			0.84489	0.277569	1.05933	0.736429	0.932666	0.698215	1.16938	0.290225
AT1G02074	unknown protein; Has 30201 Blast hits to 17322 proteins in 780 species: Archae - 12; Bacteria - 1396; Metazoa - 17338; Fungi - 3422; Plants - 5037; Viruses - 0; Other Eukaryotes - 2996 (source: NCBI BLink).			1.14265	0.549257	0.992026	0.975853	1.13737	0.565458	0.987443	0.961221
AT1G02080	transcription regulators; FUNCTIONS IN: transcription regulator activity; LOCATED IN: membrane; EXPRESSED IN: 25 plant structures; EXPRESSED DURING: 15 growth stages; CONTAINS InterPro DOMAIN/s: CCR4-Not complex component, Not1 (InterPro:IPR007196); Has 1434 Blast hits to 680 proteins in 246 species: Archae - 0; Bacteria - 196; Metazoa - 419; Fungi - 362; Plants - 144; Viruses - 0; Other Eukaryot…			1.00907	0.925416	1.02197	0.787773	0.959694	0.602045	0.971968	0.714145
AT1G02090	encodes a phosphoprotein that is a subunit of the COP9 signalosome. Mutants exhibit constitutive photomorphogenic phenotype.	FUSCA 5 (FUS5)	FUSCA 5 (FUS5);ARABIDOPSIS THALIANA COP9 SIGNALOSOME SUBUNIT 7 (ATCSN7);CONSTITUTIVE PHOTOMORPHOGENIC 15 (COP15);COP9 SIGNALOSOME SUBUNIT 7 (CSN7)	1.39709	0.00389768	1.15363	0.165204	1.04938	0.706797	0.866511	0.164088
AT1G02100	Leucine carboxyl methyltransferase; FUNCTIONS IN: methyltransferase activity; INVOLVED IN: biological_process unknown; LOCATED IN: cellular_component unknown; EXPRESSED IN: 22 plant structures; EXPRESSED DURING: 14 growth stages; CONTAINS InterPro DOMAIN/s: Leucine carboxyl methyltransferase, LCTM1 1 (InterPro:IPR016651), Leucine carboxyl methyltransferase, eukaryotic (InterPro:IPR021121), Leucin…	SUPPRESSOR OF BRI1 (SBI1)	SUPPRESSOR OF BRI1 (SBI1)	0.922399	0.28381	0.927096	0.29137	1.05315	0.521994	1.05851	0.445397
AT1G02110	Protein of unknown function (DUF630 and DUF632); FUNCTIONS IN: molecular_function unknown; INVOLVED IN: N-terminal protein myristoylation; LOCATED IN: plasma membrane; EXPRESSED IN: 22 plant structures; EXPRESSED DURING: 14 growth stages; CONTAINS InterPro DOMAIN/s: Protein of unknown function DUF630 (InterPro:IPR006868), Protein of unknown function DUF632 (InterPro:IPR006867); BEST Arabidopsis t…			1.01776	0.89737	0.749287	0.00547512	0.834324	0.0718949	0.614238	0.00011938
AT1G02120	Encodes VAD1 (Vascular Associated Death1), a regulator of cell death and defense responses in vascular tissues. VAD1 is a putative membrane associated protein and contains a GRAM domain. vad1 is a lesion mimic mutant that exhibits light conditional appearance of propagative HR (hypersensitive response)-like lesions along the vascular system.	VASCULAR ASSOCIATED DEATH1 (VAD1)	VASCULAR ASSOCIATED DEATH1 (VAD1)	0.752202	0.00018433	0.884442	0.0368609	0.972019	0.69434	1.14291	0.0245752
AT1G02130	Belongs to the Rab1 GTPase subfamily. This small GTP-binding protein is required in ER to Golgi transportation.	RAS 5 (RA-5)	ARABIDOPSIS THALIANA RESPONSIVE TO ABSCISIC ACID 1B (ATRAB1B);ARABIDOPSIS RAS 5 (ARA5);RAS 5 (RA-5);RAS 5 (ARA-5);ARABIDOPSIS THALIANA RAB D2A (ATRABD2A);RAB D2A (RABD2A)	1.06425	0.1032	0.943824	0.11342	1.02333	0.595541	0.907538	0.0113374
AT1G02140	Encodes a homologue of the exon junction complex (EJC) component MAGO that participates in intron-mediated enhancement of gene expression.	MAGO NASHI (MAGO)	MATERNAL EFFECT EMBRYO ARREST 63 (MEE63);HAPLESS 1 (HAP1);MAGO NASHI (MAGO)	0.931603	0.129937	0.959071	0.369997	1.01574	0.789334	1.04569	0.333594
AT1G02145	homolog of asparagine-linked glycosylation 12 (ALG12); FUNCTIONS IN: alpha-1,6-mannosyltransferase activity; INVOLVED IN: ER-associated protein catabolic process, protein amino acid terminal N-glycosylation; LOCATED IN: endomembrane system, intrinsic to endoplasmic reticulum membrane; CONTAINS InterPro DOMAIN/s: Alg9-like mannosyltransferase (InterPro:IPR005599); Has 793 Blast hits to 783 protein…	HOMOLOG OF ASPARAGINE-LINKED GLYCOSYLATION 12 (ALG12)	HOMOLOG OF ASPARAGINE-LINKED GLYCOSYLATION 12 (ALG12);EMS-MUTAGENIZED BRI1(BRASSINOSTEROID INSENSITIVE 1) SUPPRESSOR 4 (EBS4)	0.980119	0.830403	0.938468	0.38691	0.949309	0.520237	0.908967	0.175106
AT1G02150	Tetratricopeptide repeat (TPR)-like superfamily protein; FUNCTIONS IN: binding; LOCATED IN: chloroplast; EXPRESSED IN: 22 plant structures; EXPRESSED DURING: 13 growth stages; CONTAINS InterPro DOMAIN/s: Pentatricopeptide repeat (InterPro:IPR002885), Tetratricopeptide-like helical (InterPro:IPR011990); BEST Arabidopsis thaliana protein match is: Pentatricopeptide repeat (PPR) superfamily protein …			0.976807	0.838277	0.671128	0.00023053	0.935699	0.497142	0.642884	0.00010136
AT1G02160	Cox19 family protein (CHCH motif); FUNCTIONS IN: molecular_function unknown; INVOLVED IN: biological_process unknown; LOCATED IN: cellular_component unknown; EXPRESSED IN: 24 plant structures; EXPRESSED DURING: 14 growth stages; CONTAINS InterPro DOMAIN/s: MTCP1 (InterPro:IPR009069), CHCH (InterPro:IPR010625); Has 36 Blast hits to 36 proteins in 21 species: Archae - 0; Bacteria - 0; Metazoa - 2; …			0.977689	0.787622	0.994911	0.953102	0.97057	0.709784	0.987669	0.880457
AT1G02170	Encodes a type I metacaspase. Two Arabidopsis metacaspases, AT1G02170 (MC1) and AT4G25110 (MC2) antagonistically control programmed cell death in Arabidopsis. MC1 is a positive regulator of cell death and requires conserved caspase-like putative catalytic residues for its function. MC2 negatively regulates cell death. This function is independent of the putative catalytic residues. A third type I…	METACASPASE 1 (MC1)	LSD ONE LIKE 3 (LOL3);ARABIDOPSIS THALIANA METACASPASE 1B (ATMCPB1);METACASPASE 1B (MCP1b);METACASPASE 1 (AMC1);ARABIDOPSIS THALIANA METACASPASE 1 (ATMC1);METACASPASE 1 (MC1);METACASPASE 1B (AtMCP1b)	1.0773	0.218822	1.60368	1.88696e-06	0.926316	0.204762	1.37892	4.89479e-05
AT1G02180	ferredoxin-related; FUNCTIONS IN: molecular_function unknown; INVOLVED IN: biological_process unknown; LOCATED IN: endomembrane system; EXPRESSED IN: 23 plant structures; EXPRESSED DURING: 15 growth stages; Has 54 Blast hits to 54 proteins in 11 species: Archae - 0; Bacteria - 0; Metazoa - 0; Fungi - 0; Plants - 54; Viruses - 0; Other Eukaryotes - 0 (source: NCBI BLink).			1.13597	0.39309	0.726996	0.0212277	0.979247	0.9141	0.626701	0.00207144
AT1G02190	Fatty acid hydroxylase superfamily; FUNCTIONS IN: oxidoreductase activity, iron ion binding, catalytic activity; INVOLVED IN: oxidation reduction, fatty acid biosynthetic process; LOCATED IN: endoplasmic reticulum; EXPRESSED IN: 12 plant structures; EXPRESSED DURING: 6 growth stages; CONTAINS InterPro DOMAIN/s: Fatty acid hydroxylase (InterPro:IPR006694), Uncharacterised protein, Wax2 C-terminal …			1.29275	0.121912	1.04363	0.830133	1.26926	0.152441	1.02467	0.906253
AT1G02205	Expression of the CER1 gene associated with production of stem epicuticular wax and pollen fertility. Biochemical studies showed that cer1 mutants are blocked in the conversion of stem wax C30 aldehydes to C29 alkanes, and they also lack the secondary alcohols and ketones. These suggested the CER1 protein is an aldehyde decarbonylase, but the exact molecular function of this protein remains to be…	ECERIFERUM 1 (CER1)	ECERIFERUM 1 (CER1)	1.01546	0.976624	0.358795	0.00529557	1.94823	0.060927	0.688372	0.283181
AT1G02210	NAC (No Apical Meristem) domain transcriptional regulator superfamily protein; FUNCTIONS IN: DNA binding; INVOLVED IN: regulation of transcription; LOCATED IN: cellular_component unknown; CONTAINS InterPro DOMAIN/s: No apical meristem (NAM) protein (InterPro:IPR003441); BEST Arabidopsis thaliana protein match is: NAC domain containing protein 4 (TAIR:AT1G02230.1); Has 519 Blast hits to 519 protei…			0.937084	0.684903	1.02665	0.874324	0.957483	0.798073	1.049	0.757914
AT1G02220	NAC domain containing protein 3 (NAC003); FUNCTIONS IN: sequence-specific DNA binding transcription factor activity; INVOLVED IN: multicellular organismal development, regulation of transcription; LOCATED IN: cellular_component unknown; EXPRESSED IN: 17 plant structures; EXPRESSED DURING: LP.06 six leaves visible, LP.04 four leaves visible, 4 anthesis, 4 leaf senescence stage, petal differentiati…	NAC DOMAIN CONTAINING PROTEIN 3 (NAC003)	NAC DOMAIN CONTAINING PROTEIN 3 (NAC003);NAC DOMAIN CONTAINING PROTEIN 3 (ANAC003)	1.38766	0.0101977	2.93093	8.19e-07	0.846268	0.17663	1.78744	0.00014098
AT1G02230	NAC domain containing protein 4 (NAC004); FUNCTIONS IN: sequence-specific DNA binding transcription factor activity; INVOLVED IN: multicellular organismal development, regulation of transcription; LOCATED IN: cellular_component unknown; CONTAINS InterPro DOMAIN/s: No apical meristem (NAM) protein (InterPro:IPR003441); BEST Arabidopsis thaliana protein match is: NAC domain containing protein 5 (TA…	NAC DOMAIN CONTAINING PROTEIN 4 (NAC004)	NAC DOMAIN CONTAINING PROTEIN 4 (ANAC004);NAC DOMAIN CONTAINING PROTEIN 4 (NAC004)	1.06642	0.842739	5.12955	9.89691e-06	0.672661	0.114223	3.23555	0.00015709
AT1G02250	NAC domain containing protein 5 (NAC005); FUNCTIONS IN: sequence-specific DNA binding transcription factor activity; INVOLVED IN: multicellular organismal development, regulation of transcription; LOCATED IN: cellular_component unknown; EXPRESSED IN: xylem; CONTAINS InterPro DOMAIN/s: No apical meristem (NAM) protein (InterPro:IPR003441); BEST Arabidopsis thaliana protein match is: NAC domain con…	NAC DOMAIN CONTAINING PROTEIN 5 (NAC005)	NAC DOMAIN CONTAINING PROTEIN 5 (NAC005);NAC DOMAIN CONTAINING PROTEIN 5 (anac005)	1.01214	0.952849	0.847215	0.224406	1.13605	0.393537	0.950929	0.755506
AT1G02260	Divalent ion symporter; FUNCTIONS IN: citrate transmembrane transporter activity, transporter activity; INVOLVED IN: citrate transport, transmembrane transport; LOCATED IN: endomembrane system, integral to membrane; EXPRESSED IN: 24 plant structures; EXPRESSED DURING: 13 growth stages; CONTAINS InterPro DOMAIN/s: Divalent ion symporter (InterPro:IPR004680); Has 9789 Blast hits to 6672 proteins in…			0.977248	0.940883	1.22174	0.353576	1.08496	0.759514	1.3564	0.142802
AT1G02270	Calcium-binding endonuclease/exonuclease/phosphatase family; FUNCTIONS IN: catalytic activity, calcium ion binding; INVOLVED IN: response to cold; LOCATED IN: nucleus; EXPRESSED IN: 22 plant structures; EXPRESSED DURING: 13 growth stages; CONTAINS InterPro DOMAIN/s: EF-HAND 2 (InterPro:IPR018249), EF-hand-like domain (InterPro:IPR011992), Endonuclease/exonuclease/phosphatase (InterPro:IPR005135);…			0.949214	0.747326	1.54631	0.00222998	1.08712	0.576715	1.77098	0.0003042
AT1G02280	Encodes a GTP-binding GTP-ase. Component of the chloroplast protein import machinery. Required for import of POR B into plastids. Toc33 phosphorylation may not play an important role in vivo.	TRANSLOCON AT THE OUTER ENVELOPE MEMBRANE OF CHLOROPLASTS 33 (TOC33)	TRANSLOCON AT THE OUTER ENVELOPE MEMBRANE OF CHLOROPLASTS 33 (TOC33);PLASTID PROTEIN IMPORT 1 (PPI1); (ATTOC33)	0.662618	0.00028156	0.389742	2.35989e-07	0.924089	0.425109	0.543533	8.94642e-06
AT1G02290	unknown protein; BEST Arabidopsis thaliana protein match is: unknown protein (TAIR:AT3G45830.1); Has 134 Blast hits to 134 proteins in 37 species: Archae - 0; Bacteria - 0; Metazoa - 54; Fungi - 0; Plants - 78; Viruses - 0; Other Eukaryotes - 2 (source: NCBI BLink).			1.26077	0.123741	1.05312	0.76528	0.985132	0.944911	0.822878	0.177607
AT1G02300	Cysteine proteinases superfamily protein; FUNCTIONS IN: cysteine-type endopeptidase activity, cysteine-type peptidase activity; INVOLVED IN: proteolysis, regulation of catalytic activity; LOCATED IN: endomembrane system; EXPRESSED IN: 22 plant structures; EXPRESSED DURING: 13 growth stages; CONTAINS InterPro DOMAIN/s: Peptidase C1A, papain (InterPro:IPR013128), Peptidase C1A, cathepsin B (InterPr…			1.34968	0.50166	1.8019	0.130668	1.15673	0.772467	1.5443	0.274273
AT1G02305	Cysteine proteinases superfamily protein; FUNCTIONS IN: cysteine-type endopeptidase activity, cysteine-type peptidase activity; INVOLVED IN: proteolysis, regulation of catalytic activity; LOCATED IN: vacuole; EXPRESSED IN: 23 plant structures; EXPRESSED DURING: 15 growth stages; CONTAINS InterPro DOMAIN/s: Peptidase C1A, papain (InterPro:IPR013128), Peptidase C1A, cathepsin B (InterPro:IPR015643)…			0.676975	0.00935926	0.953946	0.777479	1.1603	0.319643	1.63502	0.00168002
AT1G02310	Glycosyl hydrolase superfamily protein; FUNCTIONS IN: cation binding, hydrolase activity, hydrolyzing O-glycosyl compounds, catalytic activity; INVOLVED IN: carbohydrate metabolic process; LOCATED IN: endomembrane system; EXPRESSED IN: 7 plant structures; EXPRESSED DURING: 4 anthesis, petal differentiation and expansion stage, D bilateral stage; CONTAINS InterPro DOMAIN/s: Glycoside hydrolase, ca…	ENDO-BETA-MANNANASE 1 (MAN1)	ENDO-BETA-MANNANASE 1 (MAN1)	0.90815	0.609022	1.09522	0.607288	1.20104	0.279794	1.44845	0.0220045
AT1G02320	unknown protein; Has 0 Blast hits to 0 proteins in 0 species (source: NCBI BLink).			0.999662	0.999475	1.06148	0.833753	0.834109	0.480917	0.885688	0.63593
AT1G02330	CONTAINS InterPro DOMAIN/s: Hepatocellular carcinoma-associated antigen 59 (InterPro:IPR010756); Has 1239 Blast hits to 998 proteins in 204 species: Archae - 4; Bacteria - 71; Metazoa - 421; Fungi - 109; Plants - 87; Viruses - 5; Other Eukaryotes - 542 (source: NCBI BLink).			0.967813	0.730557	0.991139	0.928575	0.985095	0.886736	1.00884	0.929444
AT1G02335	germin-like protein subfamily 2 member 2 precursor (GL22); FUNCTIONS IN: manganese ion binding, nutrient reservoir activity; LOCATED IN: endomembrane system, apoplast; CONTAINS InterPro DOMAIN/s: Cupin, RmlC-type (InterPro:IPR011051), Cupin 1 (InterPro:IPR006045), RmlC-like jelly roll fold (InterPro:IPR014710), Germin (InterPro:IPR001929), Germin, manganese binding site (InterPro:IPR019780); BEST…	GERMIN-LIKE PROTEIN SUBFAMILY 2 MEMBER 2 PRECURSOR (GL22)	GERMIN-LIKE PROTEIN SUBFAMILY 2 MEMBER 2 PRECURSOR (GL22)	0.986331	0.917964	0.671826	0.00042587	1.02463	0.845702	0.697913	0.00091021
AT1G02340	Encodes a light-inducible, nuclear bHLH protein involved in phytochrome signaling. Mutants exhibit a long-hypocotyl phenotype only under far-red light but not under red light and are defective in other phytochrome A-related responses. Mutants also show blue light response defects. HFR1 interacts with COP1, co-localizes to the nuclear specks and is ubiquinated by COP1.	LONG HYPOCOTYL IN FAR-RED (HFR1)	LONG HYPOCOTYL IN FAR-RED (HFR1);REDUCED PHYTOCHROME SIGNALING 1 (REP1); (FBI1);REDUCED SENSITIVITY TO FAR-RED LIGHT 1 (RSF1)	1.11313	0.819658	0.408693	0.0148051	1.31977	0.491753	0.484561	0.0423138
AT1G02350	protoporphyrinogen oxidase-related; FUNCTIONS IN: molecular_function unknown; INVOLVED IN: siroheme biosynthetic process; Has 0 Blast hits to 0 proteins in 0 species (source: NCBI BLink).			1.00566	0.988251	0.700841	0.142991	1.03686	0.917778	0.72259	0.182507
AT1G02360	Chitinase family protein; FUNCTIONS IN: chitinase activity; INVOLVED IN: carbohydrate metabolic process, cell wall macromolecule catabolic process; LOCATED IN: endomembrane system; EXPRESSED IN: stem, cotyledon, leaf whorl, root; CONTAINS InterPro DOMAIN/s: Glycoside hydrolase, family 19 (InterPro:IPR016283), Glycoside hydrolase, family 19, catalytic (InterPro:IPR000726); BEST Arabidopsis thalian…			0.771802	0.0896556	1.38798	0.0277958	0.696026	0.0200961	1.2517	0.124628
AT1G02370	Tetratricopeptide repeat (TPR)-like superfamily protein; CONTAINS InterPro DOMAIN/s: Pentatricopeptide repeat (InterPro:IPR002885); BEST Arabidopsis thaliana protein match is: Tetratricopeptide repeat (TPR)-like superfamily protein (TAIR:AT4G01990.1); Has 6320 Blast hits to 3912 proteins in 155 species: Archae - 0; Bacteria - 6; Metazoa - 44; Fungi - 46; Plants - 6080; Viruses - 0; Other Eukaryot…			1.30712	0.0196254	1.55528	0.00061303	1.15369	0.209625	1.37271	0.00609789
AT1G02380	unknown protein; BEST Arabidopsis thaliana protein match is: unknown protein (TAIR:AT4G01960.1); Has 66 Blast hits to 66 proteins in 11 species: Archae - 0; Bacteria - 0; Metazoa - 0; Fungi - 0; Plants - 66; Viruses - 0; Other Eukaryotes - 0 (source: NCBI BLink).			1.19405	0.332166	0.751138	0.0881556	1.1271	0.539771	0.709026	0.0424552
AT1G02390	Encodes a member of a family of proteins with glycerol-3-phosphate acyltransferase activity.	GLYCEROL-3-PHOSPHATE ACYLTRANSFERASE 2 (GPAT2)	GLYCEROL-3-PHOSPHATE ACYLTRANSFERASE 2 (GPAT2);ARABIDOPSIS THALIANA GLYCEROL-3-PHOSPHATE ACYLTRANSFERASE 2 (ATGPAT2)	1.38235	0.341481	0.810722	0.539014	0.911423	0.823209	0.534533	0.0462216
AT1G02391	unknown protein; Has 30201 Blast hits to 17322 proteins in 780 species: Archae - 12; Bacteria - 1396; Metazoa - 17338; Fungi - 3422; Plants - 5037; Viruses - 0; Other Eukaryotes - 2996 (source: NCBI BLink).			1.01672	0.952496	0.923011	0.70957	1.14874	0.51229	1.04286	0.857617
AT1G02400	Encodes a gibberellin 2-oxidase that acts on C19 gibberellins but not C20 gibberellins.	GIBBERELLIN 2-OXIDASE 6 (GA2OX6)	ARABIDOPSIS THALIANA GIBBERELLIN 2-OXIDASE 4 (ATGA2OX4);ARABIDOPSIS THALIANA GIBBERELLIN 2-OXIDASE 6 (ATGA2OX6);GIBBERELLIN 2-OXIDASE 6 (GA2OX6);DOWNSTREAM TARGET OF AGL15 1 (DTA1)	0.816405	0.0815059	1.01183	0.936979	1.01498	0.927305	1.25793	0.0415876
AT1G02405	proline-rich family protein; BEST Arabidopsis thaliana protein match is: proline-rich family protein (TAIR:AT1G70990.1); Has 45319 Blast hits to 18313 proteins in 1048 species: Archae - 86; Bacteria - 6513; Metazoa - 15272; Fungi - 3775; Plants - 11142; Viruses - 2024; Other Eukaryotes - 6507 (source: NCBI BLink).			1.0812	0.729887	1.12002	0.567563	1.23143	0.279642	1.27565	0.17599
AT1G02410	cytochrome c oxidase assembly protein CtaG / Cox11 family; FUNCTIONS IN: copper ion binding; INVOLVED IN: biological_process unknown; EXPRESSED IN: 24 plant structures; EXPRESSED DURING: 15 growth stages; CONTAINS InterPro DOMAIN/s: Cytochrome c oxidase assembly protein CtaG/Cox11 (InterPro:IPR007533); Has 2749 Blast hits to 2749 proteins in 659 species: Archae - 0; Bacteria - 997; Metazoa - 98; …			1.04239	0.56901	1.42915	4.10062e-05	0.976244	0.76295	1.33846	0.00021619
AT1G02420	Pentatricopeptide repeat (PPR) superfamily protein; FUNCTIONS IN: molecular_function unknown; INVOLVED IN: biological_process unknown; LOCATED IN: endomembrane system; EXPRESSED IN: 14 plant structures; EXPRESSED DURING: 7 growth stages; CONTAINS InterPro DOMAIN/s: Pentatricopeptide repeat (InterPro:IPR002885); BEST Arabidopsis thaliana protein match is: Tetratricopeptide repeat (TPR)-like superf…			0.833717	0.280398	0.768123	0.0920932	1.16535	0.375596	1.07366	0.696336
AT1G02430	A member of ARF GTPase family. A thaliana has 21 members of this family, known to be essential for vesicle coating and uncoating and functions in GTP-binding. Gene encoding ADP-ribosylation factor and similar to other ARFs and ARF-like proteins.	ADP-RIBOSYLATION FACTOR D1B (ARFD1B)	ADP-RIBOSYLATION FACTOR D1B (ARFD1B);ADP-RIBOSYLATION FACTOR D1B (ATARFD1B)	0.546116	0.00765096	0.92234	0.741784	0.845706	0.474952	1.42832	0.0840571
AT1G02440	A member of ARF GTPase family. A thaliana has 21 members of this family, known to be essential for vesicle coating and uncoating and functions in GTP-binding. Gene encoding ADP-ribosylation factor and similar to other ARFs and ARF-like proteins.	ADP-RIBOSYLATION FACTOR D1A (ARFD1A)	ADP-RIBOSYLATION FACTOR D1A (ARFD1A);ADP-RIBOSYLATION FACTOR D1A (ATARFD1A)	0.896646	0.623794	1.17043	0.420477	0.925747	0.742665	1.20841	0.320853
AT1G02450	NIMIN1 modulates PR gene expression according the following model: NPR1 forms a ternary complex with NIMIN1 and TGA factors upon SAR induction that binds to a positive regulatory cis-element of the PR-1 promoter, termed LS7. This leads to PR-1 gene induction. NIMIN1 decreases transcriptional activation, possibly through its EAR motif, which results in fine-tuning of PR-1 gene expression.	NIM1-INTERACTING 1 (NIMIN1)	(NIMIN-1);NIM1-INTERACTING 1 (NIMIN1)	0.934655	0.739328	1.34128	0.0671837	1.04644	0.832248	1.50169	0.0145391
AT1G02460	Pectin lyase-like superfamily protein; FUNCTIONS IN: polygalacturonase activity; INVOLVED IN: carbohydrate metabolic process; EXPRESSED IN: stem, root, stamen, seed; EXPRESSED DURING: 4 anthesis, E expanded cotyledon stage; CONTAINS InterPro DOMAIN/s: Pectin lyase fold/virulence factor (InterPro:IPR011050), Glycoside hydrolase, family 28 (InterPro:IPR000743), Pectin lyase fold (InterPro:IPR012334…			1.47549	0.192631	1.67979	0.0671897	0.694815	0.225607	0.791017	0.434264
AT1G02470	Polyketide cyclase/dehydrase and lipid transport superfamily protein; FUNCTIONS IN: molecular_function unknown; INVOLVED IN: biological_process unknown; LOCATED IN: chloroplast; EXPRESSED IN: 10 plant structures; EXPRESSED DURING: 4 anthesis, C globular stage, petal differentiation and expansion stage; CONTAINS InterPro DOMAIN/s: Streptomyces cyclase/dehydrase (InterPro:IPR005031); BEST Arabidops…			0.963455	0.907744	13.2683	1.22595e-07	0.842643	0.506117	11.6046	1.88377e-07
AT1G02475	Polyketide cyclase/dehydrase and lipid transport superfamily protein; FUNCTIONS IN: molecular_function unknown; INVOLVED IN: biological_process unknown; LOCATED IN: chloroplast; EXPRESSED IN: 22 plant structures; EXPRESSED DURING: 13 growth stages; CONTAINS InterPro DOMAIN/s: Streptomyces cyclase/dehydrase (InterPro:IPR005031); BEST Arabidopsis thaliana protein match is: Polyketide cyclase / dehy…			1.17269	0.107646	1.3264	0.00566419	1.07539	0.504027	1.21634	0.040843
AT1G02490	unknown protein; Has 0 Blast hits to 0 proteins in 0 species (source: NCBI BLink).			1.23056	0.509256	1.08069	0.819768	0.847197	0.61224	0.744013	0.291132
AT1G02500	encodes a S-adenosylmethionine synthetase. SAM1 is regulated by protein S-nitrosylation. The covalent binding of nitric oxide (NO) to the Cys114 residue inhibits the enzyme activity.	S-ADENOSYLMETHIONINE SYNTHETASE 1 (SAM1)	S-ADENOSYLMETHIONINE SYNTHETASE 1 (SAM1);S-ADENOSYLMETHIONINE SYNTHETASE-1 (SAM-1); (METK1); (AtSAM1); (MAT1)	1.02745	0.660986	1.39327	1.33311e-05	0.968929	0.598984	1.31392	6.841e-05
AT1G02510	Encodes AtTPK4, a member of the Arabidopsis thaliana K+ channel family of AtTPK/KCO proteins. AtTPK4 is targeted to the plasma membrane. In contrast other members of the AtTPK proteins are located in tonoplast. AtTPK4 forms a voltage-independent K+ channel that is blocked by extracellular calcium ions. May form homomeric ion channels in vivo.	(TPK4)	CA2+ ACTIVATED OUTWARD RECTIFYING K+ CHANNEL 4 (KCO4); (TPK4); (ATTPK4);CA2+ ACTIVATED OUTWARD RECTIFYING K+ CHANNEL 4 (ATKCO4)	0.994487	0.98134	1.15996	0.342259	0.940865	0.751694	1.09742	0.57943
AT1G02520	Encodes an ATP-binding cassette (ABC) transporter. Expressed in the vascular tissue of primary stem.	ATP-BINDING CASSETTE B11 (ABCB11)	P-GLYCOPROTEIN 11 (PGP11);MULTI-DRUG RESISTANCE 8 (MDR8);ATP-BINDING CASSETTE B11 (ABCB11)	1.74795	0.0468944	3.53663	0.00021153	0.908902	0.78449	1.83898	0.0260506
AT1G02530	P-glycoprotein 12 (PGP12); FUNCTIONS IN: ATPase activity, coupled to transmembrane movement of substances; INVOLVED IN: response to cyclopentenone; LOCATED IN: integral to membrane; CONTAINS InterPro DOMAIN/s: ATPase, AAA+ type, core (InterPro:IPR003593), ABC transporter-like (InterPro:IPR003439), ABC transporter, transmembrane domain, type 1 (InterPro:IPR011527), ABC transporter integral membran…	ATP-BINDING CASSETTE B12 (ABCB12)	ATP-BINDING CASSETTE B12 (ABCB12);P-GLYCOPROTEIN 12 (PGP12)	0.993814	0.985225	1.16862	0.50943	0.910692	0.734007	1.07088	0.797376
AT1G02540	unknown protein; Has 3327 Blast hits to 2216 proteins in 265 species: Archae - 18; Bacteria - 202; Metazoa - 802; Fungi - 283; Plants - 84; Viruses - 187; Other Eukaryotes - 1751 (source: NCBI BLink).			0.99247	0.965741	0.995022	0.975041	1.02296	0.888425	1.02559	0.863354
AT1G02550	Plant invertase/pectin methylesterase inhibitor superfamily protein; FUNCTIONS IN: enzyme inhibitor activity, pectinesterase inhibitor activity, pectinesterase activity; INVOLVED IN: biological_process unknown; LOCATED IN: endomembrane system; CONTAINS InterPro DOMAIN/s: Pectinesterase inhibitor (InterPro:IPR006501); BEST Arabidopsis thaliana protein match is: Plant invertase/pectin methylesteras…			0.959333	0.863275	0.749999	0.101193	1.11867	0.589749	0.874567	0.477422
AT1G02560	One of several nuclear-encoded ClpPs (caseinolytic protease). Contains a highly conserved catalytic triad of Ser-type proteases (Ser-His-Asp). The name reflects nomenclature described in Adam et. al (2001).	NUCLEAR ENCODED CLP PROTEASE 5 (CLPP5)	NUCLEAR CLPP 5 (NCLPP5);NUCLEAR ENCODED CLP PROTEASE 5 (CLPP5);NUCLEAR-ENCODED CLPP 1 (NCLPP1)	0.900194	0.121024	0.72203	0.00012622	1.08302	0.249501	0.86867	0.032444
AT1G02570	unknown protein; BEST Arabidopsis thaliana protein match is: unknown protein (TAIR:AT1G02575.1); Has 108 Blast hits to 55 proteins in 6 species: Archae - 0; Bacteria - 0; Metazoa - 0; Fungi - 0; Plants - 108; Viruses - 0; Other Eukaryotes - 0 (source: NCBI BLink).			0.973397	0.921119	0.9147	0.680484	1.05712	0.82391	0.993368	0.97944
AT1G02575	unknown protein; BEST Arabidopsis thaliana protein match is: unknown protein (TAIR:AT1G02570.1).			0.892911	0.311142	0.854179	0.126851	1.04865	0.713416	1.00316	0.982586
AT1G02580	Encodes a putative transcription factor MEDEA (MEA) that negatively regulates seed development in the absence of fertilization. Mutations in this locus result in embryo lethality. MEA is a Polycomb group gene that is imprinted in the endosperm. The maternal allele is expressed and the paternal allele is silent. MEA is controlled by DEMETER (DME), a DNA glycosylase required to activate MEA express…	MEDEA (MEA)	MEDEA (MEA);SET DOMAIN-CONTAINING PROTEIN 5 (SDG5);FERTILIZATION INDEPENDENT SEED 1 (FIS1);EMBRYO DEFECTIVE 173 (EMB173)	1.36238	0.055261	1.87458	0.00064738	1.03315	0.879306	1.42157	0.0255234
AT1G02590	Aldehyde oxidase/xanthine dehydrogenase, molybdopterin binding protein; FUNCTIONS IN: oxidoreductase activity, aldehyde oxidase activity; INVOLVED IN: oxidation reduction; LOCATED IN: cellular_component unknown; CONTAINS InterPro DOMAIN/s: Aldehyde oxidase/xanthine dehydrogenase, molybdopterin binding (InterPro:IPR008274); BEST Arabidopsis thaliana protein match is: aldehyde oxidase 4 (TAIR:AT1G0…			1.11188	0.745768	0.867503	0.624449	1.09988	0.774782	0.858149	0.594479
AT1G02610	RING/FYVE/PHD zinc finger superfamily protein; FUNCTIONS IN: zinc ion binding; CONTAINS InterPro DOMAIN/s: Protein of unknown function DUF3675 (InterPro:IPR022143), Zinc finger, C3HC4 RING-type (InterPro:IPR018957), Zinc finger, RING-CH-type (InterPro:IPR011016); BEST Arabidopsis thaliana protein match is: RING/FYVE/PHD zinc finger superfamily protein (TAIR:AT4G02075.1); Has 1637 Blast hits to 16…			0.818434	0.657219	0.553517	0.1091	1.82877	0.117969	1.23682	0.608431
AT1G02620	Ras-related small GTP-binding family protein; FUNCTIONS IN: GTP binding; INVOLVED IN: intracellular protein transport; LOCATED IN: endomembrane system, intracellular; CONTAINS InterPro DOMAIN/s: Small GTPase SAR1-type (InterPro:IPR006687), ARF/SAR superfamily (InterPro:IPR006689); BEST Arabidopsis thaliana protein match is: secretion-associated RAS super family 2 (TAIR:AT4G02080.1); Has 4733 Blas…			1.02421	0.939299	0.451707	0.00116533	2.18528	0.00160168	0.963783	0.892769
AT1G02630	Nucleoside transporter family protein; FUNCTIONS IN: nucleoside transmembrane transporter activity; INVOLVED IN: transport; LOCATED IN: membrane; CONTAINS InterPro DOMAIN/s: Delayed-early response protein/equilibrative nucleoside transporter (InterPro:IPR002259); BEST Arabidopsis thaliana protein match is: equilibrative nucleotide transporter 1 (TAIR:AT1G70330.1); Has 1148 Blast hits to 1019 prot…			0.917625	0.66917	0.955906	0.825473	0.830031	0.291312	0.864657	0.397814
AT1G02640	encodes a protein similar to a beta-xylosidase located in the extracellular matrix. This is a member of glycosyl hydrolase family 3 and has six other closely related members.	BETA-XYLOSIDASE 2 (BXL2)	BETA-XYLOSIDASE 2 (ATBXL2);BETA-XYLOSIDASE 2 (BXL2)	0.488183	0.00232207	0.307228	3.94335e-05	0.771705	0.232917	0.485657	0.00179777
AT1G02650	Tetratricopeptide repeat (TPR)-like superfamily protein; FUNCTIONS IN: heat shock protein binding, binding; INVOLVED IN: protein folding; LOCATED IN: cellular_component unknown; CONTAINS InterPro DOMAIN/s: Tetratricopeptide-like helical (InterPro:IPR011990), Heat shock protein DnaJ, N-terminal (InterPro:IPR001623); BEST Arabidopsis thaliana protein match is: Heat shock protein DnaJ with tetratric…			1.14188	0.244671	1.14898	0.197163	1.18961	0.120302	1.19701	0.0922754
AT1G02660	alpha/beta-Hydrolases superfamily protein; FUNCTIONS IN: triglyceride lipase activity; INVOLVED IN: lipid metabolic process; LOCATED IN: cellular_component unknown; EXPRESSED IN: 24 plant structures; EXPRESSED DURING: 15 growth stages; CONTAINS InterPro DOMAIN/s: Lipase, class 3 (InterPro:IPR002921); BEST Arabidopsis thaliana protein match is: alpha/beta-Hydrolases superfamily protein (TAIR:AT3G6…			0.87773	0.620043	0.864747	0.545974	1.32466	0.227507	1.30506	0.23013
AT1G02670	P-loop containing nucleoside triphosphate hydrolases superfamily protein; FUNCTIONS IN: helicase activity, DNA binding, ATP binding, nucleic acid binding; INVOLVED IN: DNA repair; LOCATED IN: cellular_component unknown; EXPRESSED IN: 7 plant structures; EXPRESSED DURING: F mature embryo stage, petal differentiation and expansion stage, E expanded cotyledon stage, D bilateral stage; CONTAINS Inter…			1.04063	0.890054	1.08879	0.725378	0.911229	0.718827	0.953398	0.855198
AT1G02680	TBP-associated factor 13 (TAF13); FUNCTIONS IN: RNA polymerase II transcription factor activity, DNA binding; INVOLVED IN: transcription initiation, transcription from RNA polymerase II promoter; LOCATED IN: transcription factor complex; EXPRESSED IN: 23 plant structures; EXPRESSED DURING: 13 growth stages; CONTAINS InterPro DOMAIN/s: Transcription initiation factor IID, 18kDa subunit (InterPro:I…	TBP-ASSOCIATED FACTOR 13 (TAF13)	TBP-ASSOCIATED FACTOR 13 (TAF13)	1.03209	0.689975	0.989225	0.89589	0.973726	0.742889	0.933285	0.291249
AT1G02690	Putative importin alpha isoform. When overexpressed can rescue the impa-4 decreased transformation susceptibility phenotype.	IMPORTIN ALPHA ISOFORM 6 (IMPA-6)	IMPORTIN ALPHA ISOFORM 6 (IMPA-6)	1.10363	0.338526	0.657339	0.00033484	1.15027	0.158246	0.685121	0.00073924
AT1G02700	unknown protein; FUNCTIONS IN: molecular_function unknown; INVOLVED IN: biological_process unknown; LOCATED IN: mitochondrion; BEST Arabidopsis thaliana protein match is: unknown protein (TAIR:AT4G02140.1); Has 49 Blast hits to 49 proteins in 21 species: Archae - 0; Bacteria - 0; Metazoa - 10; Fungi - 6; Plants - 29; Viruses - 0; Other Eukaryotes - 4 (source: NCBI BLink).			0.979014	0.920997	0.928549	0.66042	1.17336	0.316744	1.11288	0.502128
AT1G02710	glycine-rich protein; FUNCTIONS IN: molecular_function unknown; INVOLVED IN: biological_process unknown; LOCATED IN: endomembrane system; Has 94175 Blast hits to 22560 proteins in 1554 species: Archae - 109; Bacteria - 35702; Metazoa - 26912; Fungi - 5192; Plants - 9321; Viruses - 1410; Other Eukaryotes - 15529 (source: NCBI BLink).			0.988113	0.950918	1.16748	0.234039	1.13359	0.375683	1.33936	0.0258843
AT1G02720	Encodes a protein with putative galacturonosyltransferase activity.	GALACTURONOSYLTRANSFERASE 5 (GATL5)	GALACTURONOSYLTRANSFERASE 5 (GATL5)	1.33153	0.0174597	0.891749	0.323902	0.917372	0.504365	0.614379	0.00040993
AT1G02730	Encodes a gene similar to cellulose synthase. Knock-out mutant has reduced growth, reduced xylan level and reduced xylan synthase activity in stems.	CELLULOSE SYNTHASE-LIKE D5 (CSLD5)	CELLULOSE SYNTHASE-LIKE D5 (ATCSLD5);CELLULOSE SYNTHASE-LIKE D5 (CSLD5);SALT OVERLY SENSITIVE 6 (SOS6);CELLULOSE SYNTHASE LIKE D5 (CSLD5)	1.46323	0.0158478	0.704001	0.0203112	0.93571	0.719266	0.450198	6.71021e-05
AT1G02740	MRG family protein; FUNCTIONS IN: chromatin binding; INVOLVED IN: chromatin assembly or disassembly; LOCATED IN: chromatin, nucleus; EXPRESSED IN: 15 plant structures; EXPRESSED DURING: 6 growth stages; CONTAINS InterPro DOMAIN/s: Histone H4 acetyltransferase, NuA4 complex, Eaf3/MRG15 subunit (InterPro:IPR017398), Tudor-like, plant (InterPro:IPR014002), MRG (InterPro:IPR008676), Chromo domain (In…			0.858534	0.289555	1.32461	0.03763	0.863802	0.312039	1.33273	0.0340666
AT1G02750	Drought-responsive family protein; FUNCTIONS IN: zinc ion binding; INVOLVED IN: response to water deprivation; LOCATED IN: intracellular; EXPRESSED IN: 22 plant structures; EXPRESSED DURING: 13 growth stages; CONTAINS InterPro DOMAIN/s: Zinc finger, C2H2-like (InterPro:IPR015880), Drought induced 19/ RING finger protein 114 (InterPro:IPR008598); BEST Arabidopsis thaliana protein match is: Drought…			0.926571	0.359739	1.15336	0.0609103	0.995872	0.971656	1.23962	0.00777325
AT1G02770	Protein of unknown function (DUF626); CONTAINS InterPro DOMAIN/s: Protein of unknown function DUF626, Arabidopsis thaliana (InterPro:IPR006462); BEST Arabidopsis thaliana protein match is: Protein of unknown function (DUF626) (TAIR:AT1G19060.1); Has 209 Blast hits to 208 proteins in 2 species: Archae - 0; Bacteria - 0; Metazoa - 0; Fungi - 0; Plants - 209; Viruses - 0; Other Eukaryotes - 0 (sourc…			1.1653	0.137116	1.71117	6.31777e-05	1.08517	0.462443	1.5935	0.00020079
AT1G02780	embryo defective 2386 (emb2386); FUNCTIONS IN: structural constituent of ribosome; INVOLVED IN: translation, ribosome biogenesis, embryo development ending in seed dormancy; LOCATED IN: in 6 components; EXPRESSED IN: 25 plant structures; EXPRESSED DURING: 14 growth stages; CONTAINS InterPro DOMAIN/s: Ribosomal protein L19/L19e (InterPro:IPR000196), Ribosomal protein L19/L19e, domain 3 (InterPro:I…	EMBRYO DEFECTIVE 2386 (emb2386)	EMBRYO DEFECTIVE 2386 (emb2386)	1.10139	0.162635	1.15889	0.0277963	0.989327	0.909403	1.04098	0.58341
AT1G02790	encodes a exopolygalacturonase.	POLYGALACTURONASE 4 (PGA4)	POLYGALACTURONASE 4 (PGA4)	1.02017	0.885335	1.24785	0.0280021	0.970364	0.819043	1.18693	0.0830945
AT1G02800	Encodes a protein with similarity to endo-1,4-b-glucanases and is a member of Glycoside Hydrolase Family 9. CEL2 is induced by nemotodes and is expressed in syncitia induced by Heterodera schachtii.May be involved in the development and function of syncitia.	CELLULASE 2 (CEL2)	CELLULASE 2 (ATCEL2);CELLULASE 2 (CEL2); (CEL2)	1.30683	0.34427	0.549557	0.0239235	0.936062	0.851152	0.39364	0.00159488
AT1G02810	Plant invertase/pectin methylesterase inhibitor superfamily; FUNCTIONS IN: enzyme inhibitor activity, pectinesterase activity; INVOLVED IN: cell wall modification; LOCATED IN: endomembrane system, cell wall, plant-type cell wall; EXPRESSED IN: 14 plant structures; EXPRESSED DURING: 6 growth stages; CONTAINS InterPro DOMAIN/s: Pectinesterase, active site (InterPro:IPR018040), Pectin lyase fold/vir…			1.24438	0.352579	1.0529	0.850051	0.89686	0.681781	0.758852	0.202582
AT1G02813	Protein of unknown function, DUF538; INVOLVED IN: biological_process unknown; LOCATED IN: endomembrane system; EXPRESSED IN: leaf whorl, cauline leaf, sepal, flower, seed; EXPRESSED DURING: F mature embryo stage, petal differentiation and expansion stage, E expanded cotyledon stage; CONTAINS InterPro DOMAIN/s: Protein of unknown function DUF538 (InterPro:IPR007493); BEST Arabidopsis thaliana prot…			1.02063	0.869325	1.01967	0.865239	0.949785	0.635834	0.948895	0.602843
AT1G02816	Protein of unknown function, DUF538; FUNCTIONS IN: molecular_function unknown; INVOLVED IN: biological_process unknown; LOCATED IN: plasma membrane, vacuole; EXPRESSED IN: 25 plant structures; EXPRESSED DURING: 14 growth stages; CONTAINS InterPro DOMAIN/s: Protein of unknown function DUF538 (InterPro:IPR007493); BEST Arabidopsis thaliana protein match is: Protein of unknown function, DUF538 (TAIR…			1.17587	0.532813	1.18283	0.486924	1.18221	0.517059	1.18921	0.471097
AT1G02820	Late embryogenesis abundant 3 (LEA3) family protein; FUNCTIONS IN: molecular_function unknown; INVOLVED IN: embryo development, response to stress; EXPRESSED IN: 16 plant structures; EXPRESSED DURING: 8 growth stages; CONTAINS InterPro DOMAIN/s: Late embryogenesis abundant protein, group 3 (InterPro:IPR004926); BEST Arabidopsis thaliana protein match is: senescence-associated gene 21 (TAIR:AT4G02…	LATE EMBRYOGENESIS ABUNDANT 3 (LEA3)	(ATLEA3);LATE EMBRYOGENESIS ABUNDANT 3 (LEA3)	0.996396	0.997085	0.416264	0.140807	1.61571	0.47819	0.674991	0.547419
AT1G02830	Ribosomal L22e protein family; FUNCTIONS IN: structural constituent of ribosome; INVOLVED IN: translation; LOCATED IN: ribosome, cytosolic large ribosomal subunit; EXPRESSED IN: shoot apex, flower; EXPRESSED DURING: petal differentiation and expansion stage; CONTAINS InterPro DOMAIN/s: Ribosomal protein L22e (InterPro:IPR002671); BEST Arabidopsis thaliana protein match is: Ribosomal L22e protein …			0.991686	0.972481	1.12412	0.491685	0.945894	0.786863	1.07221	0.704651
AT1G02840	SR34/SR1 is a plant homologue of the human general/alternative splicing factor SF2/ASF. Barta et al (2010) have proposed a nomenclature for Serine/Arginine-Rich Protein Splicing Factors (SR proteins): Plant Cell. 2010, 22:2926.	SERINE/ARGININE-RICH PROTEIN SPLICING FACTOR 34 (SR34)	(SR1); (ATSRP34);SERINE/ARGININE-RICH PROTEIN SPLICING FACTOR 34 (At-SR34);SERINE/ARGININE-RICH PROTEIN SPLICING FACTOR 34 (SR34); (SRP34)	0.709344	0.00021779	0.643495	2.30265e-05	0.883248	0.0965633	0.801259	0.00441874
AT1G02850	beta glucosidase 11 (BGLU11); FUNCTIONS IN: cation binding, hydrolase activity, hydrolyzing O-glycosyl compounds, catalytic activity; INVOLVED IN: carbohydrate metabolic process; LOCATED IN: endomembrane system; EXPRESSED IN: 24 plant structures; EXPRESSED DURING: 13 growth stages; CONTAINS InterPro DOMAIN/s: Glycoside hydrolase, family 1 (InterPro:IPR001360), Glycoside hydrolase, family 1, activ…	BETA GLUCOSIDASE 11 (BGLU11)	BETA GLUCOSIDASE 11 (BGLU11)	6.22196	6.38843e-08	17.2277	3.05605e-09	1.20279	0.237722	3.33036	2.06895e-06
AT1G02860	Encodes a likely ubiquitin E3 ligase with RING and SPX domains that is involved in mediating immune responses. Targeted by MIR827.	NITROGEN LIMITATION ADAPTATION (NLA)	BENZOIC ACID HYPERSENSITIVE 1 (BAH1);NITROGEN LIMITATION ADAPTATION (NLA)	0.72259	0.161717	0.87229	0.577912	0.955996	0.884217	1.15405	0.556047
AT1G02870	FUNCTIONS IN: molecular_function unknown; INVOLVED IN: biological_process unknown; EXPRESSED IN: 23 plant structures; EXPRESSED DURING: 13 growth stages; CONTAINS InterPro DOMAIN/s: Ribosome biogenesis protein Nop16 (InterPro:IPR019002); Has 104 Blast hits to 104 proteins in 57 species: Archae - 0; Bacteria - 0; Metazoa - 0; Fungi - 63; Plants - 35; Viruses - 0; Other Eukaryotes - 6 (source: NCBI…			0.990568	0.937162	1.18413	0.0392585	0.921764	0.35987	1.10189	0.237897
AT1G02880	Encodes a thiamine pyrophosphokinase capable of producing thiamine pyrophosphate from free thiamine.	THIAMIN PYROPHOSPHOKINASE1 (TPK1)	THIAMIN PYROPHOSPHOKINASE1 (TPK1)	1.27307	0.0627244	1.37127	0.0144133	1.01013	0.957663	1.08805	0.534058
AT1G02890	AAA-type ATPase family protein; FUNCTIONS IN: nucleoside-triphosphatase activity, ATPase activity, nucleotide binding, ATP binding; LOCATED IN: chloroplast; EXPRESSED IN: 25 plant structures; EXPRESSED DURING: 15 growth stages; CONTAINS InterPro DOMAIN/s: ATPase, AAA+ type, core (InterPro:IPR003593), ATPase, AAA-type, core (InterPro:IPR003959), ATPase, AAA-type, conserved site (InterPro:IPR003960…			0.870629	0.0481801	0.854647	0.0221128	0.877752	0.0623339	0.861642	0.0288281
AT1G02900	Member of a diversely expressed predicted peptide family showing sequence similarity to tobacco Rapid Alkalinization Factor (RALF), and is believed to play an essential role in the physiology of Arabidopsis. Consists of a single exon and is characterized by a conserved C-terminal motif and N-terminal signal peptide. Mediates Ca2+-dependent signaling.	RAPID ALKALINIZATION FACTOR 1 (RALF1)	RALF-LIKE 1 (RALFL1);RAPID ALKALINIZATION FACTOR 1 (ATRALF1);RAPID ALKALINIZATION FACTOR 1 (RALF1)	0.954368	0.796152	0.457147	4.576e-05	0.973971	0.89176	0.466539	5.709e-05
AT1G02910	Mutants defective in this gene were shown to have a reduced PSII content (overall reduction in the levels of several PSII subunits) and a disrupted grana stack structure. The N-terminal half of the protein contains two tetratricopeptide repeat (TPR) motifs that are arranged tandemly, each consisting of a 34-residue degenerate consensus sequence. The N-terminal sequence is rich in positive and hyd…	LOW PSII ACCUMULATION1 (LPA1)	LOW PSII ACCUMULATION1 (LPA1)	1.05851	0.476581	0.700395	0.00011722	1.13937	0.0753982	0.753903	0.00071533
AT1G02920	Encodes glutathione transferase belonging to the phi class of GSTs. Naming convention according to Wagner et al. (2002).	GLUTATHIONE S-TRANSFERASE 7 (GSTF7)	GLUTATHIONE S-TRANSFERASE 7 (GSTF7); (ATGSTF7); (ATGSTF8);GLUTATHIONE S-TRANSFERASE 11 (GST11);ARABIDOPSIS GLUTATHIONE S-TRANSFERASE 11 (ATGST11)	0.478694	0.00045939	37.2523	1.6579e-09	0.165223	2.24795e-07	12.8578	1.85999e-08
AT1G02930	Encodes glutathione transferase belonging to the phi class of GSTs. Naming convention according to Wagner et al. (2002).	GLUTATHIONE S-TRANSFERASE 6 (GSTF6)	ARABIDOPSIS THALIANA GLUATIONE S-TRANSFERASE F3 (ATGSTF3);ARABIDOPSIS GLUTATHIONE S-TRANSFERASE 1 (ATGST1);GLUTATHIONE S-TRANSFERASE 6 (GSTF6);EARLY RESPONSIVE TO DEHYDRATION 11 (ERD11);GLUTATHIONE S-TRANSFERASE 1 (GST1);GLUTATHIONE S-TRANSFERASE (ATGSTF6)	0.651647	0.0731337	22.0081	3.70447e-08	0.292709	8.6793e-05	9.88567	3.8895e-07
AT1G02940	Encodes glutathione transferase belonging to the phi class of GSTs. Naming convention according to Wagner et al. (2002).	GLUTATHIONE S-TRANSFERASE (CLASS PHI) 5 (GSTF5)	GLUTATHIONE S-TRANSFERASE (CLASS PHI) 5 (GSTF5);GLUTATHIONE S-TRANSFERASE (CLASS PHI) 5 (ATGSTF5)	1.61741	0.165057	11.9831	4.15962e-06	1.17925	0.685812	8.73687	1.32272e-05
AT1G02950	Encodes glutathione transferase belonging to the phi class of GSTs. Naming convention according to Wagner et al. (2002).	GLUTATHIONE S-TRANSFERASE F4 (GSTF4)	GLUTATHIONE S-TRANSFERASE F4 (ATGSTF4);GLUTATHIONE S-TRANSFERASE F4 (GSTF4);GLUTATHIONE S-TRANSFERASE 31 (GST31)	0.700754	0.0419486	0.922282	0.673275	1.10277	0.62539	1.45139	0.0281194
AT1G02952	Potential natural antisense gene, locus overlaps with AT1G02950			1.21497	0.130954	1.15735	0.242202	1.06699	0.668187	1.01638	0.920223
AT1G02960	unknown protein; BEST Arabidopsis thaliana protein match is: unknown protein (TAIR:AT1G02965.1); Has 100 Blast hits to 99 proteins in 48 species: Archae - 0; Bacteria - 4; Metazoa - 26; Fungi - 13; Plants - 29; Viruses - 0; Other Eukaryotes - 28 (source: NCBI BLink).			0.827533	0.021565	0.854279	0.0434929	0.897973	0.187632	0.926993	0.343843
AT1G02965	unknown protein; BEST Arabidopsis thaliana protein match is: unknown protein (TAIR:AT1G02960.3); Has 8 Blast hits to 8 proteins in 2 species: Archae - 0; Bacteria - 0; Metazoa - 0; Fungi - 0; Plants - 8; Viruses - 0; Other Eukaryotes - 0 (source: NCBI BLink).			1.10587	0.647096	1.23223	0.25634	1.02501	0.925174	1.14213	0.496462
AT1G02970	Protein kinase that negatively regulates the entry into mitosis.	WEE1 KINASE HOMOLOG (WEE1)	(ATWEE1);WEE1 KINASE HOMOLOG (WEE1)	1.1611	0.246074	0.775382	0.0372751	1.49814	0.00322723	1.00045	0.997875
AT1G02980	encodes an Arabidopsis cullin	CULLIN 2 (CUL2)	(ATCUL2);CULLIN 2 (CUL2)	1.10899	0.721026	1.23505	0.380877	1.03533	0.917068	1.15301	0.578272
AT1G02990	FUNCTIONS IN: molecular_function unknown; INVOLVED IN: biological_process unknown; LOCATED IN: cellular_component unknown; BEST Arabidopsis thaliana protein match is: CW-type Zinc Finger (TAIR:AT3G62900.1).			1.00475	0.981812	0.825065	0.147258	1.09599	0.553772	0.899989	0.456423
AT1G03000	Encodes an apparent ATPase similar to yeast and human protein required for peroxisomal biogenesis. May facilitate recycling of PEX5, the peroxisomal matrix protein receptor, and thereby promote peroxisomal matrix protein import.	PEROXIN 6 (PEX6)	PEROXIN 6 (PEX6)	0.993926	0.959909	0.846522	0.0374951	1.00962	0.93471	0.859894	0.0574438
AT1G03010	Phototropic-responsive NPH3 family protein; FUNCTIONS IN: signal transducer activity; INVOLVED IN: response to light stimulus, pollen tube growth; EXPRESSED IN: leaf apex, inflorescence meristem, cauline leaf, root, flower; EXPRESSED DURING: M germinated pollen stage, petal differentiation and expansion stage; CONTAINS InterPro DOMAIN/s: NPH3 (InterPro:IPR004249), BTB/POZ fold (InterPro:IPR011333…			0.690473	0.0761872	0.914877	0.702854	0.72656	0.12671	0.962695	0.882615
AT1G03020	Thioredoxin superfamily protein; FUNCTIONS IN: electron carrier activity, arsenate reductase (glutaredoxin) activity, protein disulfide oxidoreductase activity; INVOLVED IN: cell redox homeostasis; LOCATED IN: cellular_component unknown; EXPRESSED IN: 7 plant structures; EXPRESSED DURING: 6 growth stages; CONTAINS InterPro DOMAIN/s: Glutaredoxin-like, plant II (InterPro:IPR011905), Thioredoxin fo…			1.0189	0.967324	0.319757	0.00106652	1.93837	0.0357273	0.608311	0.0966619
AT1G03022	unknown protein; Has 30201 Blast hits to 17322 proteins in 780 species: Archae - 12; Bacteria - 1396; Metazoa - 17338; Fungi - 3422; Plants - 5037; Viruses - 0; Other Eukaryotes - 2996 (source: NCBI BLink).			1.02629	0.934246	1.18091	0.466691	0.927414	0.786571	1.06714	0.804585
AT1G03030	P-loop containing nucleoside triphosphate hydrolases superfamily protein; FUNCTIONS IN: phosphotransferase activity, alcohol group as acceptor, kinase activity, ATP binding; INVOLVED IN: biosynthetic process, metabolic process; LOCATED IN: chloroplast; EXPRESSED IN: 22 plant structures; EXPRESSED DURING: 13 growth stages; CONTAINS InterPro DOMAIN/s: Phosphoribulokinase/uridine kinase (InterPro:IP…			1.04734	0.666555	1.59097	8.042e-05	0.909187	0.315704	1.3811	0.00133351
AT1G03040	basic helix-loop-helix (bHLH) DNA-binding superfamily protein; FUNCTIONS IN: DNA binding, sequence-specific DNA binding transcription factor activity; INVOLVED IN: regulation of transcription, acetyl-CoA biosynthetic process from pyruvate; LOCATED IN: nucleus; EXPRESSED IN: 22 plant structures; EXPRESSED DURING: 13 growth stages; CONTAINS InterPro DOMAIN/s: Helix-loop-helix DNA-binding domain (In…			1.01776	0.9165	1.38881	0.00781101	1.00914	0.959291	1.37706	0.00913985
AT1G03050	ENTH/ANTH/VHS superfamily protein; FUNCTIONS IN: phospholipid binding, clathrin binding, binding, phosphatidylinositol binding; INVOLVED IN: N-terminal protein myristoylation, clathrin coat assembly; LOCATED IN: clathrin coat; EXPRESSED IN: 9 plant structures; EXPRESSED DURING: L mature pollen stage, M germinated pollen stage, 4 anthesis, C globular stage, petal differentiation and expansion stag…			1.03349	0.889617	1.10417	0.601081	0.994786	0.984096	1.06282	0.765
AT1G03055	unknown protein; BEST Arabidopsis thaliana protein match is: unknown protein (TAIR:AT1G64680.1); Has 143 Blast hits to 143 proteins in 26 species: Archae - 0; Bacteria - 6; Metazoa - 0; Fungi - 0; Plants - 122; Viruses - 0; Other Eukaryotes - 15 (source: NCBI BLink).			0.64842	0.00104713	0.321937	3.18595e-07	0.845113	0.146473	0.419595	2.95887e-06
AT1G03060	Encodes a WD/BEACH domain protein involved in cell morphogenesis.	SPIRRIG (SPI)	SPIRRIG (SPI)	0.770062	0.00087185	0.810206	0.00330476	0.959502	0.591887	1.00952	0.911378
AT1G03070	Bax inhibitor-1 family protein; CONTAINS InterPro DOMAIN/s: Inhibitor of apoptosis-promoting Bax1 related (InterPro:IPR006214); BEST Arabidopsis thaliana protein match is: Bax inhibitor-1 family protein (TAIR:AT4G02690.1); Has 5593 Blast hits to 5593 proteins in 1573 species: Archae - 0; Bacteria - 3054; Metazoa - 856; Fungi - 144; Plants - 197; Viruses - 83; Other Eukaryotes - 1259 (source: NCBI…			0.896747	0.411571	0.873409	0.26519	0.943738	0.696113	0.91918	0.515673
AT1G03080	kinase interacting (KIP1-like) family protein; FUNCTIONS IN: molecular_function unknown; INVOLVED IN: biological_process unknown; LOCATED IN: plasma membrane; EXPRESSED IN: 22 plant structures; EXPRESSED DURING: 13 growth stages; CONTAINS InterPro DOMAIN/s: Prefoldin (InterPro:IPR009053), KIP1-like (InterPro:IPR011684); BEST Arabidopsis thaliana protein match is: Kinase interacting (KIP1-like) fa…	NETWORKED 1D (NET1D)	NETWORKED 1D (NET1D)	0.889292	0.343042	1.04192	0.763031	0.969342	0.837884	1.13571	0.270747
AT1G03090	MCCA is the biotinylated subunit of the dimer MCCase, which is involved in leucine degradation. Both subunits are nuclear coded and the active enzyme is located in the mitochondrion.	(MCCA)	(MCCA)	0.879713	0.638418	0.767421	0.246984	1.1162	0.694319	0.973728	0.928587
AT1G03100	Pentatricopeptide repeat (PPR) superfamily protein; CONTAINS InterPro DOMAIN/s: Pentatricopeptide repeat (InterPro:IPR002885); BEST Arabidopsis thaliana protein match is: Pentatricopeptide repeat (PPR) superfamily protein (TAIR:AT4G17616.1); Has 9904 Blast hits to 5133 proteins in 176 species: Archae - 0; Bacteria - 34; Metazoa - 111; Fungi - 31; Plants - 9502; Viruses - 0; Other Eukaryotes - 226…			1.01363	0.963523	0.985727	0.956388	1.069	0.793081	1.03957	0.876407
AT1G03103	Bifunctional inhibitor/lipid-transfer protein/seed storage 2S albumin superfamily protein; FUNCTIONS IN: molecular_function unknown; INVOLVED IN: lipid transport; LOCATED IN: membrane; CONTAINS InterPro DOMAIN/s: Bifunctional inhibitor/plant lipid transfer protein/seed storage (InterPro:IPR016140), Plant lipid transfer protein/seed storage/trypsin-alpha amylase inhibitor (InterPro:IPR003612), Pla…			0.95955	0.819658	0.866926	0.307544	1.0498	0.783954	0.948467	0.744043
AT1G03106	unknown protein; Has 35333 Blast hits to 34131 proteins in 2444 species: Archae - 798; Bacteria - 22429; Metazoa - 974; Fungi - 991; Plants - 531; Viruses - 0; Other Eukaryotes - 9610 (source: NCBI BLink).			0.987221	0.947001	0.683593	0.00579133	1.43362	0.0098262	0.992693	0.966658
AT1G03110	Encodes a gene involved in the modification of nucleosides in tRNA. Mutants have no 7-methylguanosine.	TRNA MODIFICATION 82 (TRM82)	(AtTRM82);TRNA MODIFICATION 82 (TRM82)	1.07173	0.659823	0.792944	0.0717296	1.08028	0.616498	0.799273	0.0816501
AT1G03120	Atrab28 plays a role in the ion cell balance during late embryogenesis and germination.	RESPONSIVE TO ABSCISIC ACID 28 (RAB28)	RESPONSIVE TO ABSCISIC ACID 28 (RAB28);RESPONSIVE TO ABSCISIC ACID 28 (ATRAB28)	1.21964	0.0574743	0.78997	0.021526	1.06087	0.622675	0.687132	0.00117855
AT1G03130	Encodes a protein predicted by sequence similarity with spinach PsaD to be photosystem I reaction center subunit II (PsaD2)	PHOTOSYSTEM I SUBUNIT D-2 (PSAD-2)	PHOTOSYSTEM I SUBUNIT D-2 (PSAD-2)	1.06714	0.572002	0.456346	2.48888e-06	0.976783	0.86085	0.417706	1.01639e-06
AT1G03140	splicing factor Prp18 family protein; INVOLVED IN: RNA splicing; LOCATED IN: spliceosomal complex; EXPRESSED IN: male gametophyte, cultured cell, pollen tube; EXPRESSED DURING: L mature pollen stage, M germinated pollen stage; CONTAINS InterPro DOMAIN/s: Pre-mRNA processing factor 4 (PRP4) like (InterPro:IPR014906), Splicing factor motif (InterPro:IPR003648), Prp18 (InterPro:IPR004098); BEST Arab…			1.12094	0.420915	1.10863	0.445692	1.14212	0.338006	1.12958	0.356494
AT1G03150	Acyl-CoA N-acyltransferases (NAT) superfamily protein; FUNCTIONS IN: N-acetyltransferase activity; INVOLVED IN: metabolic process; LOCATED IN: cellular_component unknown; EXPRESSED IN: 22 plant structures; EXPRESSED DURING: 13 growth stages; CONTAINS InterPro DOMAIN/s: GCN5-related N-acetyltransferase, C-terminal (InterPro:IPR022610), GCN5-related N-acetyltransferase (InterPro:IPR000182), Acyl-Co…			0.958468	0.855736	0.775936	0.138499	0.475822	0.00048374	0.385205	5.34148e-05
AT1G03160	A new plant-specific member of the dynamin superfamily; defines a new protein class within the dynamin superfamily of membrane remodeling GTPases that regulates organization of the thylakoid network in plants. Targeted to chloroplasts and associated with thylakoid and envelope membranes as punctate structures. Knockout mutants have abnormalities in chloroplast and thylakoid morphology, including …	FZO-LIKE (FZL)	FZO-LIKE (FZL)	0.935816	0.419804	0.69629	0.00015056	1.35375	0.0007363	1.00725	0.94182
AT1G03170	A member of the FAF family proteins encoded by the FANTASTIC FOUR (FAF) genes: AT4G02810 (FAF1), AT1G03170 (FAF2), AT5G19260 (FAF3) and AT3G06020 (FAF4). FAFs have the potential to regulate shoot meristem size in Arabidopsis thaliana. FAFs can repress WUS, which ultimately leads to an arrest of meristem activity in FAF overexpressing lines.	FANTASTIC FOUR 2 (FAF2)	FANTASTIC FOUR 2 (FAF2);FLORAL TRANSITION AT THE MERISTEM5 (FTM5)	0.942704	0.734881	1.02686	0.881072	1.03513	0.853797	1.12754	0.407407
AT1G03180	unknown protein; Has 36 Blast hits to 36 proteins in 15 species: Archae - 0; Bacteria - 0; Metazoa - 3; Fungi - 0; Plants - 33; Viruses - 0; Other Eukaryotes - 0 (source: NCBI BLink).			1.17004	0.329685	0.980684	0.920293	1.14845	0.399171	0.962588	0.838131
AT1G03190	UV damage and heat induce a common stress response in plants that leads to tissue death and reduced chloroplast function. The UVH6 product is suggested to be a negative regulator of this response.	ULTRAVIOLET HYPERSENSITIVE 6 (UVH6)	ARABIDOPSIS THALIANA XERODERMA PIGMENTOSUM GROUP D (ATXPD);ULTRAVIOLET HYPERSENSITIVE 6 (UVH6)	1.00339	0.979993	1.15914	0.0857522	1.00079	0.995393	1.15614	0.0913423
AT1G03200	unknown protein; BEST Arabidopsis thaliana protein match is: unknown protein (TAIR:AT1G03240.1); Has 2 Blast hits to 2 proteins in 1 species: Archae - 0; Bacteria - 0; Metazoa - 0; Fungi - 0; Plants - 2; Viruses - 0; Other Eukaryotes - 0 (source: NCBI BLink).			0.737913	0.0611796	0.751826	0.0667328	1.17539	0.340267	1.19755	0.253383
AT1G03210	Phenazine biosynthesis PhzC/PhzF protein; FUNCTIONS IN: catalytic activity; INVOLVED IN: biosynthetic process; LOCATED IN: endomembrane system; EXPRESSED IN: 24 plant structures; EXPRESSED DURING: 15 growth stages; CONTAINS InterPro DOMAIN/s: Phenazine biosynthesis PhzC/PhzF protein (InterPro:IPR003719); BEST Arabidopsis thaliana protein match is: Phenazine biosynthesis PhzC/PhzF protein (TAIR:AT…			1.03817	0.842603	1.11896	0.450519	1.00358	0.98676	1.08169	0.618097
AT1G03220	Eukaryotic aspartyl protease family protein; FUNCTIONS IN: aspartic-type endopeptidase activity; INVOLVED IN: response to salt stress; LOCATED IN: cell wall, plasma membrane, membrane, plant-type cell wall; EXPRESSED IN: 6 plant structures; CONTAINS InterPro DOMAIN/s: Peptidase aspartic (InterPro:IPR021109), Peptidase aspartic, catalytic (InterPro:IPR009007), Peptidase A1 (InterPro:IPR001461); BE…			1.32374	0.00287183	1.39717	0.00066133	0.859552	0.0782999	0.90723	0.243588
AT1G03230	Eukaryotic aspartyl protease family protein; FUNCTIONS IN: aspartic-type endopeptidase activity; INVOLVED IN: response to salt stress; LOCATED IN: cell wall, plant-type cell wall; EXPRESSED IN: stem, root; CONTAINS InterPro DOMAIN/s: Peptidase aspartic (InterPro:IPR021109), Peptidase aspartic, catalytic (InterPro:IPR009007), Peptidase A1 (InterPro:IPR001461); BEST Arabidopsis thaliana protein mat…			1.43446	0.00542251	1.90976	5.53256e-05	1.08135	0.567547	1.43965	0.00415074
AT1G03240	unknown protein; BEST Arabidopsis thaliana protein match is: unknown protein (TAIR:AT1G03200.1); Has 2 Blast hits to 2 proteins in 1 species: Archae - 0; Bacteria - 0; Metazoa - 0; Fungi - 0; Plants - 2; Viruses - 0; Other Eukaryotes - 0 (source: NCBI BLink).			0.928036	0.871873	0.912996	0.828107	0.823512	0.630771	0.810166	0.570595
AT1G03250	unknown protein; FUNCTIONS IN: molecular_function unknown; INVOLVED IN: biological_process unknown; LOCATED IN: cellular_component unknown; EXPRESSED IN: 24 plant structures; EXPRESSED DURING: 15 growth stages.			1.07876	0.673739	1.19661	0.22507	1.03641	0.857887	1.14963	0.359626
AT1G03260	SNARE associated Golgi protein family; LOCATED IN: endomembrane system; EXPRESSED IN: 24 plant structures; EXPRESSED DURING: 15 growth stages; CONTAINS InterPro DOMAIN/s: SNARE associated Golgi protein (InterPro:IPR015414); BEST Arabidopsis thaliana protein match is: SNARE associated Golgi protein family (TAIR:AT5G19070.1); Has 5379 Blast hits to 5379 proteins in 1283 species: Archae - 29; Bacter…			1.05541	0.469347	0.972911	0.722366	1.06227	0.408337	0.979237	0.793946
AT1G03270	CBS domain-containing protein with a domain of unknown function (DUF21); FUNCTIONS IN: molecular_function unknown; INVOLVED IN: biological_process unknown; LOCATED IN: endomembrane system; EXPRESSED IN: 21 plant structures; EXPRESSED DURING: 14 growth stages; CONTAINS InterPro DOMAIN/s: Protein of unknown function DUF21 (InterPro:IPR002550); BEST Arabidopsis thaliana protein match is: CBS domain-…			0.913906	0.745445	0.653414	0.0521621	0.920113	0.766629	0.65785	0.0557885
AT1G03280	Transcription factor TFIIE, alpha subunit; FUNCTIONS IN: RNA polymerase II transcription factor activity, transcription initiation factor activity; INVOLVED IN: transcription initiation from RNA polymerase II promoter; LOCATED IN: endomembrane system, transcription factor TFIIE complex; EXPRESSED IN: 24 plant structures; EXPRESSED DURING: 15 growth stages; CONTAINS InterPro DOMAIN/s: Transcriptio…			0.851781	0.176657	0.711847	0.00524325	1.18396	0.153541	0.989451	0.944213
AT1G03290	unknown protein; BEST Arabidopsis thaliana protein match is: unknown protein (TAIR:AT4G02880.2); Has 13587 Blast hits to 10183 proteins in 1114 species: Archae - 257; Bacteria - 2402; Metazoa - 5637; Fungi - 960; Plants - 675; Viruses - 54; Other Eukaryotes - 3602 (source: NCBI BLink).			1.11892	0.537773	1.71483	0.00221275	1.08972	0.653878	1.67007	0.00311333
AT1G03300	Member of the plant-specific DUF724 protein family. Arabidopsis has 10 DUF724 proteins. Loss of function mutant has a WT phenotype	DOMAIN OF UNKNOWN FUNCTION 724 1 (ATDUF1)	DOMAIN OF UNKNOWN FUNCTION 724 1 (ATDUF1);DOMAIN OF UNKNOWN FUNCTION 724 1 (DUF1)	0.897152	0.785941	0.791115	0.476533	1.04615	0.91917	0.922506	0.834207
AT1G03310	Encodes a protein with strong similarity to isoamylase (EC:3.2.1.68) however lacks critical residues known to be important for activity. Appears to co localize with ISA1 in the chloroplast isoamylase complex. Mutations in this gene cause the loss of detectable isoamylase activity and the disruption of normal starch structure. It has been postulated that AtISA2 interacts with AtISA1 to form the Is…	DEBRANCHING ENZYME 1 (DBE1)	(ATBE2);BRANCHING ENZYME 2 (BE2);DEBRANCHING ENZYME 1 (DBE1);ARABIDOPSIS THALIANA ISOAMYLASE 2 (ATISA2); (ISA2)	1.0856	0.283978	1.20709	0.0116642	1.01108	0.914641	1.12424	0.1001
AT1G03320	unknown protein; Has 1038 Blast hits to 683 proteins in 112 species: Archae - 4; Bacteria - 14; Metazoa - 318; Fungi - 117; Plants - 86; Viruses - 8; Other Eukaryotes - 491 (source: NCBI BLink).			1.16899	0.659065	0.997024	0.994032	0.927664	0.848203	0.791198	0.447052
AT1G03330	Small nuclear ribonucleoprotein family protein; CONTAINS InterPro DOMAIN/s: Like-Sm ribonucleoprotein (LSM) domain (InterPro:IPR001163), U6 snRNA-associated Sm-like protein LSm2 (InterPro:IPR016654), Like-Sm ribonucleoprotein (LSM) domain, eukaryotic/archaea-type (InterPro:IPR006649), Like-Sm ribonucleoprotein (LSM)-related domain (InterPro:IPR010920); Has 762 Blast hits to 762 proteins in 209 sp…			0.913081	0.294896	1.08462	0.328325	0.990792	0.938288	1.17693	0.0446178
AT1G03340	unknown protein; BEST Arabidopsis thaliana protein match is: unknown protein (TAIR:AT4G02920.1); Has 44 Blast hits to 41 proteins in 13 species: Archae - 0; Bacteria - 1; Metazoa - 0; Fungi - 0; Plants - 43; Viruses - 0; Other Eukaryotes - 0 (source: NCBI BLink).			1.0293	0.820689	0.930972	0.488188	1.26419	0.021423	1.14342	0.162654
AT1G03350	BSD domain-containing protein; FUNCTIONS IN: molecular_function unknown; INVOLVED IN: biological_process unknown; LOCATED IN: cellular_component unknown; EXPRESSED IN: 24 plant structures; EXPRESSED DURING: 15 growth stages; CONTAINS InterPro DOMAIN/s: BSD (InterPro:IPR005607); BEST Arabidopsis thaliana protein match is: BSD domain-containing protein (TAIR:AT4G13110.1); Has 10642 Blast hits to 59…			0.832777	0.0839253	1.11143	0.311273	0.988509	0.938788	1.31927	0.00958915
AT1G03360	ribosomal RNA processing 4 (RRP4); FUNCTIONS IN: exonuclease activity; LOCATED IN: mitochondrion; EXPRESSED IN: 20 plant structures; EXPRESSED DURING: 13 growth stages; CONTAINS InterPro DOMAIN/s: Nucleic acid-binding, OB-fold-like (InterPro:IPR016027); Has 615 Blast hits to 615 proteins in 291 species: Archae - 147; Bacteria - 0; Metazoa - 136; Fungi - 134; Plants - 55; Viruses - 0; Other Eukary…	RIBOSOMAL RNA PROCESSING 4 (RRP4)	RIBOSOMAL RNA PROCESSING 4 (RRP4);RIBOSOMAL RNA PROCESSING 4 (ATRRP4)	1.13597	0.581887	0.87893	0.549392	1.49964	0.0485247	1.16032	0.480774
AT1G03365	RING/U-box superfamily protein; FUNCTIONS IN: zinc ion binding; CONTAINS InterPro DOMAIN/s: Zinc finger, RING-type (InterPro:IPR001841); BEST Arabidopsis thaliana protein match is: RING/U-box superfamily protein (TAIR:AT4G03000.2).			0.991686	0.956993	1.06845	0.552911	0.930249	0.539438	1.00226	0.987176
AT1G03370	C2 calcium/lipid-binding and GRAM domain containing protein; CONTAINS InterPro DOMAIN/s: C2 membrane targeting protein (InterPro:IPR018029), C2 calcium/lipid-binding domain, CaLB (InterPro:IPR008973), GRAM (InterPro:IPR004182), C2 region (InterPro:IPR020477), C2 calcium-dependent membrane targeting (InterPro:IPR000008); BEST Arabidopsis thaliana protein match is: C2 calcium/lipid-binding and GRAM…			0.809983	0.0281822	1.30704	0.00603238	0.923499	0.434048	1.49022	0.00036453
AT1G03380	homolog of yeast autophagy 18 (ATG18) G (ATG18G); CONTAINS InterPro DOMAIN/s: WD40 repeat-like-containing domain (InterPro:IPR011046), Breast carcinoma amplified sequence 3 (InterPro:IPR022175), WD40 repeat (InterPro:IPR001680), WD40/YVTN repeat-like-containing domain (InterPro:IPR015943), WD40 repeat, subgroup (InterPro:IPR019781); BEST Arabidopsis thaliana protein match is: homolog of yeast aut…	HOMOLOG OF YEAST AUTOPHAGY 18 (ATG18) G (ATG18G)	HOMOLOG OF YEAST AUTOPHAGY 18 (ATG18) G (ATATG18G);HOMOLOG OF YEAST AUTOPHAGY 18 (ATG18) G (ATG18G)	0.991463	0.941547	0.907651	0.21945	1.12842	0.139715	1.03302	0.723828
AT1G03390	HXXXD-type acyl-transferase family protein; FUNCTIONS IN: transferase activity, transferring acyl groups other than amino-acyl groups, transferase activity; INVOLVED IN: biological_process unknown; EXPRESSED IN: sepal, flower; EXPRESSED DURING: petal differentiation and expansion stage; CONTAINS InterPro DOMAIN/s: Transferase (InterPro:IPR003480); BEST Arabidopsis thaliana protein match is: HXXXD…			1.05779	0.776719	0.920749	0.633849	1.11475	0.54133	0.970325	0.878198
AT1G03400	A single copy gene that encodes a protein with sequence similarity to tomato E8 (ACC oxidase, the last step in ethylene biosynthesis) involved in ethylene synthesis and fruit ripening in tomato. This gene is not induced by ethylene in siliques. The transcript is found in siliques, etiolated seedlings, leaves, stems and flowers.			0.794059	0.189034	1.33297	0.0840079	0.733468	0.0744371	1.23126	0.21571
AT1G03410	2A6; FUNCTIONS IN: oxidoreductase activity; LOCATED IN: endomembrane system; EXPRESSED IN: 17 plant structures; EXPRESSED DURING: 10 growth stages; CONTAINS InterPro DOMAIN/s: Oxoglutarate/iron-dependent oxygenase (InterPro:IPR005123); BEST Arabidopsis thaliana protein match is: 2-oxoglutarate (2OG) and Fe(II)-dependent oxygenase superfamily protein (TAIR:AT1G03400.1); Has 8330 Blast hits to 8293…	(2A6)	(2A6)	0.880507	0.23893	0.646965	0.0004355	0.896331	0.320456	0.658593	0.00059946
AT1G03430	Encodes AHP5, one of the six Arabidopsis thaliana histidine phosphotransfer proteins (AHPs). AHPs function as redundant positive regulators of cytokinin signaling. Members of the AHP gene family include: AT3G21510 (AHP1), AT3G29350 (AHP2), AT5G39340 (AHP3), AT3G16360 (AHP4), AT1G03430 (AHP5) and AT1G80100 (AHP6).	HISTIDINE-CONTAINING PHOSPHOTRANSFER FACTOR 5 (AHP5)	HISTIDINE-CONTAINING PHOSPHOTRANSFER FACTOR 5 (AHP5)	0.787635	0.0754521	0.943072	0.694535	0.9466	0.736056	1.13341	0.347382
AT1G03440	Leucine-rich repeat (LRR) family protein; INVOLVED IN: signal transduction; LOCATED IN: endomembrane system; EXPRESSED IN: 23 plant structures; EXPRESSED DURING: 13 growth stages; CONTAINS InterPro DOMAIN/s: Leucine-rich repeat-containing N-terminal domain, type 2 (InterPro:IPR013210), Leucine-rich repeat (InterPro:IPR001611); BEST Arabidopsis thaliana protein match is: RNI-like superfamily prote…			0.794417	0.0417495	0.622377	0.00035807	1.04868	0.726007	0.821578	0.0684312
AT1G03445	encodes a serine?threonine protein phosphatase with an N-terminal Kelch-repeat domain, which is nuclear localized and expressed preferentially in elongating cells. Genetic evidence suggest that this gene plays a redundant role (along with other members of the same gene family) in modulating growth in response to brassinosteroid.	BRI1 SUPPRESSOR 1 (BSU1)	BRI1 SUPPRESSOR 1 (BSU1)	1.03793	0.844149	0.904925	0.511478	0.960368	0.829062	0.837302	0.209148
AT1G03457	RNA-binding (RRM/RBD/RNP motifs) family protein; FUNCTIONS IN: RNA binding, nucleotide binding, nucleic acid binding; INVOLVED IN: biological_process unknown; LOCATED IN: cellular_component unknown; EXPRESSED IN: 17 plant structures; EXPRESSED DURING: 14 growth stages; CONTAINS InterPro DOMAIN/s: RNA recognition motif, RNP-1 (InterPro:IPR000504), Ribonucleoprotein, BRUNO-like (InterPro:IPR015903)…			0.695712	0.0169719	0.440282	3.9465e-05	0.89024	0.470373	0.563388	0.00068821
AT1G03470	Encodes a member of the NET superfamily of proteins that potentially couples different membranes to the actin cytoskeleton in plant cells. It colocalizes with filamentous actin and is localized to the nuclear membrane and the vacuolar membrane.	NETWORKED 3A (NET3A)	NETWORKED 3A (NET3A)	1.20012	0.571713	1.03089	0.933339	1.16036	0.657605	0.996734	0.99305
AT1G03475	Encodes coproporphyrinogen III oxidase, a key enzyme in the biosynthetic pathway of chlorophyll and heme, a tetrapyrrole pathway. Mutants express cytological and molecular markers associated with the defense responses, usually activated by pathogen infection.	LESION INITIATION 2 (LIN2)	(HEMF1);LESION INITIATION 2 (LIN2); (ATCPO-I)	1.08756	0.221444	0.735348	0.00019568	1.00598	0.951422	0.68019	3.03858e-05
AT1G03490	NAC domain containing protein 6 (NAC006); FUNCTIONS IN: sequence-specific DNA binding transcription factor activity; INVOLVED IN: multicellular organismal development, regulation of transcription; EXPRESSED IN: cultured cell; CONTAINS InterPro DOMAIN/s: No apical meristem (NAM) protein (InterPro:IPR003441); BEST Arabidopsis thaliana protein match is: TCV-interacting protein (TAIR:AT5G24590.2); Ha…	NAC DOMAIN CONTAINING PROTEIN 6 (NAC006)	NAC DOMAIN CONTAINING PROTEIN 6 (NAC006);NAC DOMAIN CONTAINING PROTEIN 6 (ANAC006)	1.13034	0.186537	1.04319	0.676946	1.0108	0.933972	0.932865	0.459454
AT1G03495	HXXXD-type acyl-transferase family protein; FUNCTIONS IN: transferase activity, transferring acyl groups other than amino-acyl groups, transferase activity; INVOLVED IN: biological_process unknown; CONTAINS InterPro DOMAIN/s: Transferase (InterPro:IPR003480); BEST Arabidopsis thaliana protein match is: HXXXD-type acyl-transferase family protein (TAIR:AT1G03940.1); Has 1920 Blast hits to 1905 prot…			0.944513	0.901849	1.58911	0.15695	0.819769	0.610737	1.37923	0.341667
AT1G03506	snoRNA; snoRNA			0.704241	0.183507	0.628807	0.0641722	1.16323	0.613374	1.03863	0.907415
AT1G03510	Tetratricopeptide repeat (TPR)-like superfamily protein; FUNCTIONS IN: binding; INVOLVED IN: biological_process unknown; LOCATED IN: cellular_component unknown; EXPRESSED IN: 10 plant structures; EXPRESSED DURING: 6 growth stages; CONTAINS InterPro DOMAIN/s: Pentatricopeptide repeat (InterPro:IPR002885), Tetratricopeptide-like helical (InterPro:IPR011990); BEST Arabidopsis thaliana protein match …			0.888791	0.56993	1.41184	0.0521726	0.900081	0.619492	1.42977	0.0447889
AT1G03520	Core-2/I-branching beta-1,6-N-acetylglucosaminyltransferase family protein; FUNCTIONS IN: transferase activity, transferring glycosyl groups, acetylglucosaminyltransferase activity; INVOLVED IN: carbohydrate biosynthetic process; LOCATED IN: membrane; EXPRESSED IN: 22 plant structures; EXPRESSED DURING: 13 growth stages; CONTAINS InterPro DOMAIN/s: Glycosyl transferase, family 14 (InterPro:IPR003…			0.748647	0.00263914	0.728171	0.00112522	1.06471	0.5169	1.03559	0.72335
AT1G03530	nuclear assembly factor 1 (NAF1); FUNCTIONS IN: snoRNA binding, pseudouridine synthase activity; INVOLVED IN: biological_process unknown; LOCATED IN: box H/ACA snoRNP complex; EXPRESSED IN: 23 plant structures; EXPRESSED DURING: 13 growth stages; CONTAINS InterPro DOMAIN/s: H/ACA ribonucleoprotein complex, subunit Gar1/Naf1 (InterPro:IPR007504); Has 55446 Blast hits to 31211 proteins in 1683 spec…	NUCLEAR ASSEMBLY FACTOR 1 (NAF1)	NUCLEAR ASSEMBLY FACTOR 1 (NAF1); (ATNAF1)	1.44192	0.016952	0.995608	0.982518	1.12284	0.476487	0.775291	0.0755084
AT1G03540	Pentatricopeptide repeat (PPR-like) superfamily protein; CONTAINS InterPro DOMAIN/s: Pentatricopeptide repeat (InterPro:IPR002885); BEST Arabidopsis thaliana protein match is: Pentatricopeptide repeat (PPR) superfamily protein (TAIR:AT2G13600.1); Has 43035 Blast hits to 14042 proteins in 228 species: Archae - 0; Bacteria - 19; Metazoa - 59; Fungi - 97; Plants - 42229; Viruses - 0; Other Eukaryote…			1.25453	0.337337	1.12881	0.619916	1.12373	0.659805	1.01112	0.970249
AT1G03545	Potential natural antisense gene, locus overlaps with AT1G03550			1.02907	0.907058	1.05623	0.794619	0.951262	0.827413	0.976363	0.915475
AT1G03550	Secretory carrier membrane protein (SCAMP) family protein; FUNCTIONS IN: transmembrane transporter activity; INVOLVED IN: protein transport; LOCATED IN: integral to membrane; EXPRESSED IN: 23 plant structures; EXPRESSED DURING: 15 growth stages; CONTAINS InterPro DOMAIN/s: SCAMP (InterPro:IPR007273); BEST Arabidopsis thaliana protein match is: Secretory carrier membrane protein (SCAMP) family pro…	SECRETORY CARRIER MEMBRANE PROTEIN 4 (SCAMP4)	SECRETORY CARRIER MEMBRANE PROTEIN 4 (SCAMP4); (ATSCAMP4)	0.894121	0.351572	0.844044	0.122224	0.81981	0.082861	0.773895	0.0226668
AT1G03560	Pentatricopeptide repeat (PPR-like) superfamily protein; CONTAINS InterPro DOMAIN/s: Pentatricopeptide repeat (InterPro:IPR002885); BEST Arabidopsis thaliana protein match is: Tetratricopeptide repeat (TPR)-like superfamily protein (TAIR:AT5G39710.1); Has 53521 Blast hits to 15193 proteins in 316 species: Archae - 3; Bacteria - 91; Metazoa - 613; Fungi - 824; Plants - 50230; Viruses - 0; Other Eu…			0.894726	0.441357	0.899734	0.439121	1.11622	0.447771	1.12246	0.39151
AT1G03590	Protein phosphatase 2C family protein; FUNCTIONS IN: protein serine/threonine phosphatase activity, catalytic activity; INVOLVED IN: N-terminal protein myristoylation; LOCATED IN: plasma membrane; EXPRESSED IN: 23 plant structures; EXPRESSED DURING: 13 growth stages; CONTAINS InterPro DOMAIN/s: Protein phosphatase 2C-related (InterPro:IPR001932), Protein phosphatase 2C (InterPro:IPR015655), Prote…			1.03163	0.775268	1.19447	0.0371339	1.22777	0.0220457	1.42157	0.00053872
AT1G03600	PSB27; FUNCTIONS IN: molecular_function unknown; INVOLVED IN: photosystem II repair; LOCATED IN: thylakoid, chloroplast thylakoid membrane, chloroplast thylakoid lumen, chloroplast photosystem II, chloroplast; EXPRESSED IN: 23 plant structures; EXPRESSED DURING: 13 growth stages; Has 273 Blast hits to 273 proteins in 82 species: Archae - 0; Bacteria - 114; Metazoa - 0; Fungi - 0; Plants - 63; Vir…	(PSB27)	(PSB27)	1.07052	0.371906	0.61753	8.23485e-06	0.96505	0.677403	0.556692	1.59924e-06
AT1G03610	Protein of unknown function (DUF789); CONTAINS InterPro DOMAIN/s: Protein of unknown function DUF789 (InterPro:IPR008507); BEST Arabidopsis thaliana protein match is: Protein of unknown function (DUF789) (TAIR:AT4G03420.1); Has 266 Blast hits to 262 proteins in 19 species: Archae - 0; Bacteria - 0; Metazoa - 0; Fungi - 0; Plants - 263; Viruses - 0; Other Eukaryotes - 3 (source: NCBI BLink).			0.774943	0.0110452	0.510195	5.63049e-06	1.00193	0.989513	0.659635	0.00030385
AT1G03620	ELMO/CED-12 family protein; FUNCTIONS IN: molecular_function unknown; INVOLVED IN: phagocytosis; LOCATED IN: cytoskeleton; EXPRESSED IN: 16 plant structures; EXPRESSED DURING: 6 growth stages; CONTAINS InterPro DOMAIN/s: Engulfment/cell motility, ELMO (InterPro:IPR006816); BEST Arabidopsis thaliana protein match is: ELMO/CED-12 family protein (TAIR:AT3G03610.1); Has 828 Blast hits to 828 proteins…			0.508992	0.00014493	1.05443	0.738829	0.636836	0.00309091	1.31927	0.040495
AT1G03630	Encodes for a protein with protochlorophyllide oxidoreductase activity. The enzyme is NADPH- and light-dependent.	PROTOCHLOROPHYLLIDE OXIDOREDUCTASE C (POR C)	PROTOCHLOROPHYLLIDE OXIDOREDUCTASE C (POR C); (PORC)	0.986108	0.905618	0.319842	3.26499e-08	1.06765	0.488298	0.346289	5.58333e-08
AT1G03650	Acyl-CoA N-acyltransferases (NAT) superfamily protein; FUNCTIONS IN: N-acetyltransferase activity; INVOLVED IN: metabolic process; LOCATED IN: cellular_component unknown; CONTAINS InterPro DOMAIN/s: GCN5-related N-acetyltransferase, C-terminal (InterPro:IPR022610), GCN5-related N-acetyltransferase (InterPro:IPR000182), Acyl-CoA N-acyltransferase (InterPro:IPR016181); Has 3295 Blast hits to 3295 p…			1.10064	0.536041	1.26869	0.0749446	0.971374	0.875483	1.11968	0.422925
AT1G03660	Ankyrin-repeat containing protein; BEST Arabidopsis thaliana protein match is: ankyrin repeat family protein (TAIR:AT1G03670.1); Has 105 Blast hits to 104 proteins in 3 species: Archae - 0; Bacteria - 0; Metazoa - 0; Fungi - 0; Plants - 105; Viruses - 0; Other Eukaryotes - 0 (source: NCBI BLink).			0.658445	0.0592903	0.785912	0.264266	0.583334	0.0174305	0.696261	0.0873809
AT1G03670	Ankyrin repeat containing protein			1.05684	0.826197	1.10059	0.657234	0.933543	0.778729	0.97219	0.908988
AT1G03680	encodes a chloroplast thioredoxin similar to prokaryotic thioredoxins.	THIOREDOXIN M-TYPE 1 (THM1)	THIOREDOXIN M-TYPE 1 (THM1);ARABIDOPSIS THIOREDOXIN M-TYPE 1 (ATM1);THIOREDOXIN M-TYPE 1 (TRX-M1);ABC TRANSPORTER OF THE MITOCHONDRION 1 (ATM1);THIOREDOXIN M-TYPE 1 (ATHM1)	1.59818	8.274e-05	0.995146	0.967368	1.04417	0.687718	0.65018	0.00013923
AT1G03687	DTW domain-containing protein; CONTAINS InterPro DOMAIN/s: DTW (InterPro:IPR005636); Has 580 Blast hits to 580 proteins in 298 species: Archae - 0; Bacteria - 527; Metazoa - 0; Fungi - 0; Plants - 28; Viruses - 0; Other Eukaryotes - 25 (source: NCBI BLink).			1.17322	0.0126921	1.07703	0.215497	0.92555	0.219315	0.849667	0.00929649
AT1G03700	Uncharacterised protein family (UPF0497); FUNCTIONS IN: molecular_function unknown; INVOLVED IN: biological_process unknown; LOCATED IN: endomembrane system; EXPRESSED IN: hypocotyl, flower; EXPRESSED DURING: petal differentiation and expansion stage; CONTAINS InterPro DOMAIN/s: Uncharacterised protein family UPF0497, trans-membrane plant (InterPro:IPR006702), Uncharacterised protein family UPF04…			0.873088	0.111408	0.881853	0.123261	0.998021	0.987664	1.00804	0.941709
AT1G03710	Cystatin/monellin superfamily protein; FUNCTIONS IN: cysteine-type endopeptidase inhibitor activity; INVOLVED IN: biological_process unknown; LOCATED IN: cellular_component unknown; EXPRESSED IN: 10 plant structures; EXPRESSED DURING: 8 growth stages; CONTAINS InterPro DOMAIN/s: Proteinase inhibitor I25, cystatin (InterPro:IPR000010), Proteinase inhibitor I25, cystatin, conserved region (InterPro…			0.852358	0.180729	0.860746	0.187863	1.00749	0.965557	1.01741	0.906976
AT1G03720	Cysteine proteinases superfamily protein; FUNCTIONS IN: cysteine-type peptidase activity; INVOLVED IN: proteolysis; LOCATED IN: cellular_component unknown; EXPRESSED IN: ovule, seed; EXPRESSED DURING: E expanded cotyledon stage; CONTAINS InterPro DOMAIN/s: Peptidase C1A, papain (InterPro:IPR013128), Peptidase C1A, papain C-terminal (InterPro:IPR000668); BEST Arabidopsis thaliana protein match is:…			0.929922	0.583867	0.992824	0.962509	1.11022	0.401405	1.18532	0.130037
AT1G03730	unknown protein; BEST Arabidopsis thaliana protein match is: unknown protein (TAIR:AT4G03600.1); Has 50 Blast hits to 50 proteins in 10 species: Archae - 0; Bacteria - 0; Metazoa - 0; Fungi - 0; Plants - 50; Viruses - 0; Other Eukaryotes - 0 (source: NCBI BLink).			1.04805	0.829942	1.05199	0.800668	1.01876	0.938967	1.02259	0.917245
AT1G03740	Protein kinase superfamily protein; FUNCTIONS IN: protein serine/threonine kinase activity, protein kinase activity, kinase activity, ATP binding; INVOLVED IN: protein amino acid phosphorylation, N-terminal protein myristoylation; EXPRESSED IN: 24 plant structures; EXPRESSED DURING: 13 growth stages; CONTAINS InterPro DOMAIN/s: Protein kinase, ATP binding site (InterPro:IPR017441), Protein kinase…			0.964978	0.720789	1.48758	0.00012928	0.828436	0.0252621	1.27709	0.00454857
AT1G03743	snoRNA; snoRNA			0.839569	0.712739	0.89883	0.821345	0.710581	0.419004	0.760737	0.505786
AT1G03746	snoRNA; snoRNA			0.850629	0.475826	0.533175	0.0039471	0.960693	0.885823	0.602165	0.0144806
AT1G03750	switch 2 (SWI2); FUNCTIONS IN: helicase activity, DNA binding, ATP binding, nucleic acid binding; LOCATED IN: membrane; EXPRESSED IN: 24 plant structures; EXPRESSED DURING: 15 growth stages; CONTAINS InterPro DOMAIN/s: DEAD-like helicase, N-terminal (InterPro:IPR014001), DNA/RNA helicase, C-terminal (InterPro:IPR001650), Helicase, superfamily 1/2, ATP-binding domain (InterPro:IPR014021), SNF2-rel…	SWITCH 2 (SWI2)	SWITCH 2 (SWI2);CHROMATIN REMODELING 9 (CHR9);SUCROSE NON-FERMENTING 2 (SNF2)	0.973946	0.870411	1.24337	0.0635875	0.985799	0.933996	1.2585	0.0509356
AT1G03760	Prefoldin chaperone subunit family protein; FUNCTIONS IN: unfolded protein binding; INVOLVED IN: protein folding; LOCATED IN: prefoldin complex; EXPRESSED IN: pollen tube; CONTAINS InterPro DOMAIN/s: Prefoldin alpha-like (InterPro:IPR004127), Prefoldin (InterPro:IPR009053); Has 429 Blast hits to 422 proteins in 142 species: Archae - 27; Bacteria - 8; Metazoa - 215; Fungi - 17; Plants - 37; Viruse…			1.44388	0.00147848	1.86239	1.82758e-05	1.14392	0.194623	1.47549	0.00080053
AT1G03770	Encodes a nuclear localized protein with similarity to animal polycomb repressive core complex1 (PRC1) core component RING.Appears to function redundantly with ATRING1a, a close paralog. Both interact physically with CLF and LHP1 and appear to function together to repress class I KNOX gene expression.	RING 1B (RING1B)	RING 1B (RING1B)	1.36007	0.00523576	2.09878	4.34e-06	1.07181	0.546885	1.65394	0.000113
AT1G03780	Homolog of vertebrate TPX2. Protein has three domains involved in nuclear targeting, one in nuclear export and two in microtubule binding. Involved in mitotic spindle assembly during late prophase and early prometaphase.	TARGETING PROTEIN FOR XKLP2 (TPX2)	TARGETING PROTEIN FOR XKLP2 (TPX2); (ATTPX2)	1.34998	0.0111136	0.497949	1.67774e-05	0.936497	0.615247	0.345431	4.81974e-07
AT1G03790	Encodes SOMNUS (SOM), a nucleus-localized CCCH-type zinc finger protein. SOM negatively regulates light-dependent seed germination downstream of PIL5 (AT2G20180).	SOMNUS (SOM)	SOMNUS (SOM)	3.07123	0.0004972	5.5824	1.24869e-05	1.83555	0.0270177	3.33637	0.00023722
AT1G03800	encodes a member of the ERF (ethylene response factor) subfamily B-1 of ERF/AP2 transcription factor family (ATERF-10). The protein contains one AP2 domain. There are 15 members in this subfamily including ATERF-3, ATERF-4, ATERF-7, and leafy petiole.	ERF DOMAIN PROTEIN 10 (ERF10)	ARABIDOPSIS THALIANA RF DOMAIN PROTEIN 10 (ATERF10);ERF DOMAIN PROTEIN 10 (ERF10)	1.20705	0.387772	1.64683	0.0147907	1.3549	0.141244	1.84855	0.00423031
AT1G03810	Nucleic acid-binding, OB-fold-like protein; CONTAINS InterPro DOMAIN/s: Nucleic acid-binding, OB-fold-like (InterPro:IPR016027), Nucleic acid-binding, OB-fold (InterPro:IPR012340); BEST Arabidopsis thaliana protein match is: Nucleic acid-binding, OB-fold-like protein (TAIR:AT4G28440.1); Has 209 Blast hits to 209 proteins in 44 species: Archae - 18; Bacteria - 0; Metazoa - 0; Fungi - 0; Plants - 1…			0.823992	0.219577	1.18336	0.26611	0.878688	0.437909	1.26191	0.117208
AT1G03820	unknown protein; FUNCTIONS IN: molecular_function unknown; INVOLVED IN: biological_process unknown; LOCATED IN: endomembrane system; EXPRESSED IN: 21 plant structures; EXPRESSED DURING: 13 growth stages; Has 1345 Blast hits to 1122 proteins in 102 species: Archae - 2; Bacteria - 28; Metazoa - 28; Fungi - 30; Plants - 109; Viruses - 0; Other Eukaryotes - 1148 (source: NCBI BLink).			0.963564	0.85472	0.914712	0.591537	0.781807	0.113359	0.742169	0.0466768
AT1G03830	guanylate-binding family protein; FUNCTIONS IN: GTP binding, GTPase activity; INVOLVED IN: immune response; LOCATED IN: cellular_component unknown; EXPRESSED IN: 12 plant structures; EXPRESSED DURING: 6 growth stages; CONTAINS InterPro DOMAIN/s: Guanylate-binding protein, N-terminal (InterPro:IPR015894), Guanylate-binding protein, C-terminal (InterPro:IPR003191); BEST Arabidopsis thaliana protein…			1.15275	0.330277	1.32334	0.0388516	0.931673	0.667242	1.06955	0.662297
AT1G03840	MGP is a nuclear-localized putative transcription factor with three zinc finger domains. MGP can interact with three proteins implicated in root patterning: SCR, SHR, and JKD in Y2H assays, and these interactions depend on the first zinc finger in MGP. MGP appears to be a direct transcriptional target of SHR and SCR, based on promoter binding assays, though it is not expressed in the QC, based on…	MAGPIE (MGP)	MAGPIE (MGP)	0.916177	0.770944	0.533552	0.0103427	1.0139	0.969162	0.590459	0.0266114
AT1G03850	Encodes glutaredoxin ATGRXS13, required to facilitate Botrytis cinerea infection of Arabidopsis thaliana plants. Sylvain La Camera et al (2011, PMID:21756272) reported a third splice variant in addition to the two annotated in TAIR10.	GLUTAREDOXIN 13 (GRXS13)	GLUTAREDOXIN 13 (ATGRXS13);GLUTAREDOXIN 13 (GRXS13)	1.55865	0.00654463	1.47536	0.0118689	0.966152	0.865312	0.914522	0.587223
AT1G03860	prohibitin 2	PROHIBITIN 2 (PHB2)	PROHIBITIN 2 (PHB2);PROHIBITIN 2 (ATPHB2)	1.04098	0.401878	1.49283	7.30829e-07	0.903087	0.0258354	1.29509	2.90355e-05
AT1G03870	fasciclin-like arabinogalactan-protein 9 (Fla9)	FASCICLIN-LIKE ARABINOOGALACTAN 9 (FLA9)	FASCICLIN-LIKE ARABINOOGALACTAN 9 (FLA9)	0.808522	0.493686	0.740525	0.279344	0.921429	0.821122	0.843939	0.573889
AT1G03880	Protein is tyrosine-phosphorylated and its phosphorylation state is modulated in response to ABA in Arabidopsis thaliana seeds.	CRUCIFERIN 2 (CRU2)	CRUCIFERIN B (CRB);CRUCIFERIN 2 (CRU2)	1.08658	0.499579	1.08166	0.499279	1.18281	0.135426	1.17746	0.128351
AT1G03890	RmlC-like cupins superfamily protein; FUNCTIONS IN: nutrient reservoir activity; INVOLVED IN: biological_process unknown; LOCATED IN: endomembrane system; EXPRESSED IN: leaf, seed; EXPRESSED DURING: seed development stages; CONTAINS InterPro DOMAIN/s: Cupin, RmlC-type (InterPro:IPR011051), Cupin 1 (InterPro:IPR006045), RmlC-like jelly roll fold (InterPro:IPR014710), 11-S seed storage protein, pla…			0.990456	0.962083	1.13668	0.34832	0.941582	0.715731	1.08059	0.599149
AT1G03900	member of NAP family, an heterogeneous subfamily of the ATP-binding Cassette (ABC) superfamily of membrane transporters. The NAPs proteins are characterized by having only one nucleotide-binding folds (NBFs) domain.	ATP-BINDING CASSETTE I18 (ABCI18)	NON-INTRINSIC ABC PROTEIN 4 (ATNAP4);ATP-BINDING CASSETTE I18 (ABCI18);NON-INTRINSIC ABC PROTEIN 4 (NAP4)	0.928664	0.375082	1.04425	0.611032	0.972872	0.779642	1.09396	0.242236
AT1G03905	P-loop containing nucleoside triphosphate hydrolases superfamily protein; FUNCTIONS IN: nucleoside-triphosphatase activity, ATPase activity, nucleotide binding, ATP binding; EXPRESSED IN: 8 plant structures; EXPRESSED DURING: petal differentiation and expansion stage, D bilateral stage; CONTAINS InterPro DOMAIN/s: ATPase, AAA+ type, core (InterPro:IPR003593), ABC transporter-like (InterPro:IPR003…	ATP-BINDING CASSETTE I19 (ABCI19)	ATP-BINDING CASSETTE I19 (ABCI19)	1.29772	0.173357	1.87058	0.00216053	1.15054	0.50052	1.65843	0.00858769
AT1G03910	EXPRESSED IN: 24 plant structures; EXPRESSED DURING: 13 growth stages; CONTAINS InterPro DOMAIN/s: Cactin protein, cactus-binding domain, C-terminal (InterPro:IPR019134), Cactin, central region (InterPro:IPR018816); BEST Arabidopsis thaliana protein match is: unknown protein (TAIR:AT2G36815.2).			0.93793	0.536421	0.986123	0.90441	0.977015	0.847584	1.02721	0.807481
AT1G03920	Protein kinase family protein; FUNCTIONS IN: kinase activity; INVOLVED IN: protein amino acid phosphorylation; LOCATED IN: cytosol, plasma membrane; EXPRESSED IN: 23 plant structures; EXPRESSED DURING: 11 growth stages; CONTAINS InterPro DOMAIN/s: Protein kinase, ATP binding site (InterPro:IPR017441), Serine/threonine-protein kinase domain (InterPro:IPR002290), Serine/threonine-protein kinase-lik…			0.727991	0.110502	0.632755	0.0195709	0.889972	0.608219	0.773547	0.179558
AT1G03930	Phosphorylates serine, threonine, and tyrosine	DUAL SPECIFICITY KINASE 1 (ADK1)	DUAL SPECIFICITY KINASE 1 (ADK1);CASEIN KINASE I-LIKE 9 BETA (CKL9BETA);CASEIN KINASE I-LIKE 9 ALPHA (CKL9ALPHA)	0.828467	0.0969647	0.706524	0.00358132	0.967085	0.816305	0.824739	0.0761395
AT1G03935	snoRNA; snoRNA			0.799091	0.121912	0.618318	0.00207264	0.975192	0.898287	0.754582	0.0440788
AT1G03940	HXXXD-type acyl-transferase family protein; FUNCTIONS IN: transferase activity, transferring acyl groups other than amino-acyl groups, transferase activity; INVOLVED IN: biological_process unknown; LOCATED IN: cellular_component unknown; CONTAINS InterPro DOMAIN/s: Transferase (InterPro:IPR003480); BEST Arabidopsis thaliana protein match is: HXXXD-type acyl-transferase family protein (TAIR:AT1G03…			1.88264	0.287483	2.0409	0.200156	1.24643	0.755129	1.3512	0.630266
AT1G03950	vacuolar protein sorting-associated protein 2.3 (VPS2.3); CONTAINS InterPro DOMAIN/s: Snf7 (InterPro:IPR005024); BEST Arabidopsis thaliana protein match is: SNF7 family protein (TAIR:AT5G44560.1); Has 1693 Blast hits to 1691 proteins in 237 species: Archae - 2; Bacteria - 12; Metazoa - 754; Fungi - 334; Plants - 366; Viruses - 0; Other Eukaryotes - 225 (source: NCBI BLink).	VACUOLAR PROTEIN SORTING-ASSOCIATED PROTEIN 2.3 (VPS2.3)	VACUOLAR PROTEIN SORTING-ASSOCIATED PROTEIN 2.3 (VPS2.3)	0.884689	0.353548	1.5975	0.00092538	0.933684	0.638497	1.68597	0.00040669
AT1G03960	Calcium-binding EF hand family protein; FUNCTIONS IN: calcium ion binding; INVOLVED IN: biological_process unknown; LOCATED IN: cellular_component unknown; EXPRESSED IN: 22 plant structures; EXPRESSED DURING: 14 growth stages; CONTAINS InterPro DOMAIN/s: EF-Hand 1, calcium-binding site (InterPro:IPR018247), EF-HAND 2 (InterPro:IPR018249), EF-hand-like domain (InterPro:IPR011992); BEST Arabidopsis…			1.41901	0.022759	1.68137	0.00160881	1.16796	0.322851	1.38391	0.0274678
AT1G03970	encodes a basic leucine zipper G-box binding factor that can bind to G-box motifs only as heterodimers with GBF2 or GBF3. A single amino acid change can confer G-box binding as homodimers.	G-BOX BINDING FACTOR 4 (GBF4)	G-BOX BINDING FACTOR 4 (GBF4)	1.18894	0.120155	2.14307	6.45622e-06	1.13156	0.280416	2.03965	1.145e-05
AT1G03980	Encodes a protein with phytochelatin synthase activity which binds Cd2+ and Cd-glutathione complexes with high affinity. The protein has been postulated to be involved in Cd2+ tolerance. AtPCS2 expression appears to be less than that of AtPCS1, explaining the inability of endogenous AtPCS2 to substitute for AtPCS1 in the cad1-3 mutant (AtPCS1 null).	PHYTOCHELATIN SYNTHASE 2 (PCS2)	PHYTOCHELATIN SYNTHASE 2 (PCS2);PHYTOCHELATIN SYNTHASE 2 (ATPCS2)	1.19216	0.404483	1.13906	0.529747	1.03348	0.902644	0.987443	0.961048
AT1G03982	PAK-box/P21-Rho-binding family protein; CONTAINS InterPro DOMAIN/s: PAK-box/P21-Rho-binding (InterPro:IPR000095); BEST Arabidopsis thaliana protein match is: PAK-box/P21-Rho-binding family protein (TAIR:AT4G28556.1); Has 35333 Blast hits to 34131 proteins in 2444 species: Archae - 798; Bacteria - 22429; Metazoa - 974; Fungi - 991; Plants - 531; Viruses - 0; Other Eukaryotes - 9610 (source: NCBI B…			0.8816	0.667737	0.847697	0.526454	1.05108	0.881316	1.01066	0.97452
AT1G03990	Long-chain fatty alcohol dehydrogenase family protein; FUNCTIONS IN: oxidoreductase activity, oxidoreductase activity, acting on CH-OH group of donors, FAD binding; CONTAINS InterPro DOMAIN/s: Glucose-methanol-choline oxidoreductase, N-terminal (InterPro:IPR000172), Glucose-methanol-choline oxidoreductase, C-terminal (InterPro:IPR007867), Long-chain fatty alcohol dehydrogenase (InterPro:IPR012400…			1.08928	0.826418	1.01804	0.964323	1.03507	0.93647	0.967377	0.931703
AT1G04000	unknown protein; BEST Arabidopsis thaliana protein match is: unknown protein (TAIR:AT5G44060.1); Has 62 Blast hits to 62 proteins in 10 species: Archae - 0; Bacteria - 0; Metazoa - 0; Fungi - 0; Plants - 62; Viruses - 0; Other Eukaryotes - 0 (source: NCBI BLink).			1.63428	4.3608e-06	0.883989	0.0572765	1.0451	0.559695	0.565297	1.10831e-06
AT1G04010	phospholipid sterol acyl transferase 1 (PSAT1); CONTAINS InterPro DOMAIN/s: Lecithin:cholesterol acyltransferase (InterPro:IPR003386); BEST Arabidopsis thaliana protein match is: phospholipid:diacylglycerol acyltransferase (TAIR:AT5G13640.1); Has 615 Blast hits to 606 proteins in 192 species: Archae - 0; Bacteria - 2; Metazoa - 241; Fungi - 118; Plants - 150; Viruses - 0; Other Eukaryotes - 104 (…	PHOSPHOLIPID STEROL ACYL TRANSFERASE 1 (PSAT1)	(ATPSAT1);PHOSPHOLIPID STEROL ACYL TRANSFERASE 1 (PSAT1)	0.904673	0.594517	0.793559	0.145164	0.975877	0.915012	0.856022	0.343929
AT1G04020	Encodes a protein containing two tandem BRCA1 C-Terminal (BRCT) domains, which function in phosphorylation-dependent protein?protein interactions.Loss of function mutations cause defects in meristem organization due to failure to repress WUS. BARD1 binds to WUS promoter and over expression of BARD reduces the extent of WUS expression.	BREAST CANCER ASSOCIATED RING 1 (BARD1)	(ATBARD1); (ROW1);BREAST CANCER ASSOCIATED RING 1 (BARD1)	1.11842	0.147589	1.00967	0.920947	1.11648	0.154386	1.00793	0.935626
AT1G04030	unknown protein; BEST Arabidopsis thaliana protein match is: unknown protein (TAIR:AT5G44040.1); Has 1835 Blast hits to 1511 proteins in 238 species: Archae - 7; Bacteria - 164; Metazoa - 377; Fungi - 135; Plants - 187; Viruses - 22; Other Eukaryotes - 943 (source: NCBI BLink).			1.1169	0.328692	0.962601	0.76012	1.10511	0.38447	0.952433	0.68588
AT1G04040	HAD superfamily, subfamily IIIB acid phosphatase ; FUNCTIONS IN: acid phosphatase activity; INVOLVED IN: biological_process unknown; LOCATED IN: cell wall, plasma membrane, vacuole, plant-type cell wall; EXPRESSED IN: 19 plant structures; EXPRESSED DURING: 9 growth stages; CONTAINS InterPro DOMAIN/s: Acid phosphatase (Class B) (InterPro:IPR005519), Vegetative storage protein/acid phosphatase (Int…			0.937084	0.777661	0.789987	0.18665	1.17713	0.408752	0.992356	0.975041
AT1G04050	Encodes SUVR1, one of the four closely related Arabidopsis SUVR proteins that belong to the SU(VAR)3-9 subgroup of SET-domain proteins. Proteins containing the evolutionarily conserved SET domain are involved in regulation of eukaryotic gene expression and chromatin structure through their histone lysine methyltransferase (HMTase) activity. SUVR1, SUVR2 and SUVR4 proteins contain a novel domain a…	HOMOLOG OF SU(VAR)3-9 1 (SUVR1)	SET DOMAIN PROTEIN 13 (SDG13);HOMOLOG OF SU(VAR)3-9 1 (SUVR1)	0.95523	0.825339	1.02107	0.918803	1.04938	0.815353	1.1217	0.49424
AT1G04070	Subunit of the TOM complex, a translocase in the outer mitochondrial membrane that selectively allows proteins with a mitochondrial targeting sequence to enter the mitochondrion.	TRANSLOCASE OF OUTER MEMBRANE 22-I (TOM22-I)	(ATTOM22-I);TRANSLOCASE OF OUTER MEMBRANE 22-I (TOM22-I)	1.00249	0.989467	1.23061	0.0800404	0.936732	0.650808	1.14989	0.245786
AT1G04080	PRP39; INVOLVED IN: regulation of timing of transition from vegetative to reproductive phase; LOCATED IN: intracellular; EXPRESSED IN: 28 plant structures; EXPRESSED DURING: 13 growth stages; CONTAINS InterPro DOMAIN/s: RNA-processing protein, HAT helix (InterPro:IPR003107); BEST Arabidopsis thaliana protein match is: Tetratricopeptide repeat (TPR)-like superfamily protein (TAIR:AT5G46400.1).	(PRP39)	(PRP39)	1.1159	0.0379853	1.10887	0.041599	0.908765	0.0684733	0.903039	0.044118
AT1G04090	Plant protein of unknown function (DUF946); CONTAINS InterPro DOMAIN/s: Protein of unknown function DUF946 (InterPro:IPR009291); BEST Arabidopsis thaliana protein match is: Plant protein of unknown function (DUF946) (TAIR:AT5G43950.1); Has 349 Blast hits to 319 proteins in 89 species: Archae - 0; Bacteria - 23; Metazoa - 11; Fungi - 104; Plants - 206; Viruses - 0; Other Eukaryotes - 5 (source: NC…			1.00884	0.969138	0.988916	0.95582	1.02176	0.920507	1.00158	0.99384
AT1G04100	Auxin induced gene, IAA10 (IAA10).	INDOLEACETIC ACID-INDUCED PROTEIN 10 (IAA10)	INDOLEACETIC ACID-INDUCED PROTEIN 10 (IAA10)	1.0173	0.869028	1.09959	0.212252	1.12505	0.135512	1.21607	0.0129096
AT1G04110	Initially identified as a mutation affecting stomatal development and distribution. Encodes a protein similar to serine proteases.	STOMATAL DENSITY AND DISTRIBUTION 1 (SDD1)	(ATSDD1);STOMATAL DENSITY AND DISTRIBUTION 1 (SDD1)	1.0384	0.884232	0.553793	0.00361365	0.795513	0.246453	0.42426	0.00024053
AT1G04120	encodes a high-affinity inositol hexakisphosphate transporter that plays a role in guard cell signaling and phytate storage. It is a member of MRP subfamily / ABC transporter subfamily C.	ATP-BINDING CASSETTE C5 (ABCC5)	MULTIDRUG RESISTANCE-ASSOCIATED PROTEIN 5 (ATMRP5);MULTIDRUG RESISTANCE-ASSOCIATED PROTEIN 5 (MRP5);ARABIDOPSIS THALIANA ATP-BINDING CASSETTE C5 (ATABCC5);ATP-BINDING CASSETTE C5 (ABCC5);MULTIDRUG RESISTANCE PROTEIN 5 (MRP5)	0.948571	0.676481	1.52525	0.00060355	1.0043	0.978648	1.61486	0.00022689
AT1G04130	Encodes one of the 36 carboxylate clamp (CC)-tetratricopeptide repeat (TPR) proteins (Prasad 2010, Pubmed ID: 20856808). Interacts with Hsp90/Hsp70 as co-chaperone.	TETRATRICOPEPTIDE REPEAT 2 (TPR2)	(AtTPR2);TETRATRICOPEPTIDE REPEAT 2 (TPR2)	1.1164	0.471969	1.10848	0.477027	1.03853	0.834414	1.03116	0.857991
AT1G04140	Transducin family protein / WD-40 repeat family protein; FUNCTIONS IN: nucleotide binding; INVOLVED IN: biological_process unknown; LOCATED IN: chloroplast; EXPRESSED IN: 24 plant structures; EXPRESSED DURING: 15 growth stages; CONTAINS InterPro DOMAIN/s: WD40 repeat 2 (InterPro:IPR019782), WD40 repeat, conserved site (InterPro:IPR019775), WD40 repeat (InterPro:IPR001680), WD40 repeat-like-contai…			0.977689	0.816791	0.975268	0.778247	0.897152	0.159169	0.894926	0.13029
AT1G04150	C2 calcium/lipid-binding plant phosphoribosyltransferase family protein; CONTAINS InterPro DOMAIN/s: C2 membrane targeting protein (InterPro:IPR018029), C2 calcium/lipid-binding domain, CaLB (InterPro:IPR008973), Phosphoribosyltransferase C-terminal (InterPro:IPR013583), C2 calcium-dependent membrane targeting (InterPro:IPR000008); BEST Arabidopsis thaliana protein match is: C2 calcium/lipid-bind…			0.903042	0.466928	0.81746	0.103015	0.960476	0.804824	0.869453	0.266965
AT1G04160	Encodes a member of the type XI myosin protein family involved in root hair elongation.	MYOSIN XI B (XIB)	MYOSIN XI B (XIB);MYOSIN XI B (XI-B);MYOSIN XI-8 (XI-8);ARABIDOPSIS THALIANA MYOSIN XI B (ATXIB)	0.90549	0.503085	0.442151	1.88346e-05	1.12982	0.394239	0.55169	0.00025498
AT1G04170	protein synthesis initiation factor eIF2 gamma	EUKARYOTIC TRANSLATION INITIATION FACTOR 2 GAMMA SUBUNIT (EIF2 GAMMA)	EUKARYOTIC TRANSLATION INITIATION FACTOR 2 GAMMA SUBUNIT (EIF2 GAMMA)	1.10887	0.0938735	0.909244	0.106947	1.02505	0.741547	0.840518	0.00613536
AT1G04171	unknown protein; Has 30201 Blast hits to 17322 proteins in 780 species: Archae - 12; Bacteria - 1396; Metazoa - 17338; Fungi - 3422; Plants - 5037; Viruses - 0; Other Eukaryotes - 2996 (source: NCBI BLink).			1.21593	0.41824	1.04197	0.88284	1.00674	0.984096	0.862711	0.532688
AT1G04180	YUCCA 9 (YUC9); FUNCTIONS IN: NADP or NADPH binding, oxidoreductase activity, monooxygenase activity, FAD binding, flavin-containing monooxygenase activity; INVOLVED IN: oxidation reduction; EXPRESSED IN: root; CONTAINS InterPro DOMAIN/s: Pyridine nucleotide-disulphide oxidoreductase, class-II (InterPro:IPR000103), FAD-dependent pyridine nucleotide-disulphide oxidoreductase (InterPro:IPR013027), …	YUCCA 9 (YUC9)	YUCCA 9 (YUC9)	1.07076	0.838221	1.02282	0.946286	0.959766	0.908418	0.916794	0.773031
AT1G04190	Encodes one of the 36 carboxylate clamp (CC)-tetratricopeptide repeat (TPR) proteins (Prasad 2010, Pubmed ID: 20856808) with potential to interact with Hsp90/Hsp70 as co-chaperones.	TETRATRICOPEPTIDE REPEAT 3 (TPR3)	TETRATRICOPEPTIDE REPEAT 3 (TPR3)	1.14601	0.0626416	1.14067	0.0609547	1.06682	0.406091	1.06186	0.416585
AT1G04200	FUNCTIONS IN: molecular_function unknown; INVOLVED IN: N-terminal protein myristoylation; LOCATED IN: cellular_component unknown; EXPRESSED IN: 22 plant structures; EXPRESSED DURING: 13 growth stages; CONTAINS InterPro DOMAIN/s: Dymeclin (InterPro:IPR019142); Has 395 Blast hits to 389 proteins in 117 species: Archae - 0; Bacteria - 0; Metazoa - 262; Fungi - 21; Plants - 68; Viruses - 0; Other Euk…			0.918246	0.0473714	1.04792	0.257194	0.992034	0.889489	1.13213	0.00481437
AT1G04210	Encodes a putative Raf-related kinase.			0.847755	0.0374523	0.709965	0.00028235	0.964567	0.701121	0.807794	0.00777861
AT1G04220	Encodes KCS2, a member of the 3-ketoacyl-CoA synthase family involved in the biosynthesis of VLCFA (very long chain fatty acids).	3-KETOACYL-COA SYNTHASE 2 (KCS2)	3-KETOACYL-COA SYNTHASE 2 (KCS2)	1.40531	0.583695	1.12712	0.857984	2.0098	0.209877	1.61194	0.385587
AT1G04230	Protein of unknown function (DUF2361); CONTAINS InterPro DOMAIN/s: Protein of unknown function DUF2361 (InterPro:IPR019310); BEST Arabidopsis thaliana protein match is: Protein of unknown function (DUF2361) (TAIR:AT5G43720.1); Has 1174 Blast hits to 818 proteins in 194 species: Archae - 0; Bacteria - 26; Metazoa - 566; Fungi - 310; Plants - 87; Viruses - 6; Other Eukaryotes - 179 (source: NCBI BL…			0.841276	0.0759116	1.12025	0.22876	0.886432	0.223483	1.18039	0.0753917
AT1G04240	SHY2/IAA3 regulates multiple auxin responses in roots. It is induced rapidly by IAA, and has been shown to be phosphorylated by oat phytochrome A in vitro.	SHORT HYPOCOTYL 2 (SHY2)	INDOLE-3-ACETIC ACID INDUCIBLE 3 (IAA3);SHORT HYPOCOTYL 2 (SHY2)	0.377291	4.92755e-05	0.3054	7.91644e-06	0.778165	0.159776	0.629889	0.00979137
AT1G04250	Transcription regulator acting as repressor of auxin-inducible gene expression. Auxin-inducible AUX/IAA gene. Short-lived nuclear protein with four conserved domains. Domain III has homology to beta alpha alpha dimerization and DNA binding domains. Involved in auxin signaling. Auxin induces the degradation of the protein in a dosage-dependent manner in a process mediated by AtRac1. Auxin induced …	AUXIN RESISTANT 3 (AXR3)	INDOLE-3-ACETIC ACID INDUCIBLE 17 (IAA17);AUXIN RESISTANT 3 (AXR3)	0.602708	0.00170649	0.345491	3.50443e-06	1.11243	0.500347	0.637682	0.00315411
AT1G04260	Encodes protein that interacts with CaMV movement protein. Colocalizes in the cytoplasm with the movement protein. Has similarity to mammalian proteins (such as the rat PRA1) which have been described as rab acceptors.	CAMV MOVEMENT PROTEIN INTERACTING PROTEIN 7 (MPI7)	CAMV MOVEMENT PROTEIN INTERACTING PROTEIN 7 (MPI7);PRENYLATED RAB ACCEPTOR 1.D (PRA1.D);CAMV MOVEMENT PROTEIN INTERACTING PROTEIN 7 (MPIP7)	1.13136	0.157393	1.51957	0.00012376	0.972312	0.796747	1.30594	0.00347933
AT1G04270	Encodes cytosolic ribosomal protein S15.	CYTOSOLIC RIBOSOMAL PROTEIN S15 (RPS15)	CYTOSOLIC RIBOSOMAL PROTEIN S15 (RPS15)	0.843176	0.0824691	0.860538	0.11013	0.958828	0.722444	0.978572	0.856474
AT1G04280	P-loop containing nucleoside triphosphate hydrolases superfamily protein; FUNCTIONS IN: ATP binding; INVOLVED IN: cell killing; LOCATED IN: membrane; EXPRESSED IN: leaf; CONTAINS InterPro DOMAIN/s: Zeta toxin (InterPro:IPR010488); BEST Arabidopsis thaliana protein match is: P-loop containing nucleoside triphosphate hydrolases superfamily protein (TAIR:AT1G06750.2); Has 195 Blast hits to 194 prote…			1.02652	0.858614	1.29317	0.0201243	0.943567	0.658666	1.18867	0.107754
AT1G04290	Thioesterase superfamily protein; FUNCTIONS IN: hydrolase activity, acting on ester bonds, acyl-CoA thioesterase activity; INVOLVED IN: biological_process unknown; LOCATED IN: peroxisome; EXPRESSED IN: 24 plant structures; EXPRESSED DURING: 15 growth stages; CONTAINS InterPro DOMAIN/s: Thioesterase superfamily (InterPro:IPR006683), Phenylacetic acid degradation-related protein (InterPro:IPR003736…			0.88011	0.144836	0.869453	0.093778	1.00998	0.935942	0.997743	0.98447
AT1G04295	Potential natural antisense gene, locus overlaps with AT1G04290			0.972848	0.82481	0.818781	0.0344676	0.966527	0.778413	0.813464	0.0296023
AT1G04300	TRAF-like superfamily protein; FUNCTIONS IN: molecular_function unknown; INVOLVED IN: biological_process unknown; EXPRESSED IN: 24 plant structures; EXPRESSED DURING: 15 growth stages; CONTAINS InterPro DOMAIN/s: TRAF-like (InterPro:IPR008974), MATH (InterPro:IPR002083); BEST Arabidopsis thaliana protein match is: TRAF-like superfamily protein (TAIR:AT5G43560.2); Has 16478 Blast hits to 11071 pro…			0.91949	0.282498	0.936376	0.38728	0.997596	0.983124	1.01592	0.864539
AT1G04310	encodes an ethylene receptor related to bacterial two-component histidine kinases.	ETHYLENE RESPONSE SENSOR 2 (ERS2)	ETHYLENE RESPONSE SENSOR 2 (ERS2)	1.32434	0.137423	1.3008	0.145801	0.882795	0.554647	0.8671	0.460133
AT1G04330	unknown protein; FUNCTIONS IN: molecular_function unknown; INVOLVED IN: biological_process unknown; LOCATED IN: chloroplast; BEST Arabidopsis thaliana protein match is: unknown protein (TAIR:AT3G23170.1); Has 74 Blast hits to 74 proteins in 6 species: Archae - 0; Bacteria - 0; Metazoa - 0; Fungi - 0; Plants - 74; Viruses - 0; Other Eukaryotes - 0 (source: NCBI BLink).			0.656221	0.00444319	0.884945	0.37497	0.671532	0.00638469	0.90559	0.485355
AT1G04340	HR-like lesion-inducing protein-related; FUNCTIONS IN: molecular_function unknown; INVOLVED IN: biological_process unknown; LOCATED IN: endomembrane system; EXPRESSED IN: 23 plant structures; EXPRESSED DURING: 15 growth stages; CONTAINS InterPro DOMAIN/s: HR-like lesion-inducer (InterPro:IPR008637); BEST Arabidopsis thaliana protein match is: HR-like lesion-inducing protein-related (TAIR:AT5G4346…			0.919905	0.537057	0.905716	0.420883	0.852144	0.193359	0.838998	0.132072
AT1G04350	encodes a protein whose sequence is similar to 2-oxoglutarate-dependent dioxygenase			0.919075	0.552979	0.874657	0.281982	1.02179	0.900695	0.972412	0.856776
AT1G04360	RING/U-box superfamily protein; FUNCTIONS IN: zinc ion binding; EXPRESSED IN: hypocotyl, root; CONTAINS InterPro DOMAIN/s: Zinc finger, RING-type (InterPro:IPR001841), Zinc finger, C3HC4 RING-type (InterPro:IPR018957); BEST Arabidopsis thaliana protein match is: RING/U-box superfamily protein (TAIR:AT5G43420.1); Has 9268 Blast hits to 9239 proteins in 300 species: Archae - 0; Bacteria - 0; Metazo…			1.0391	0.938719	0.62674	0.165848	0.856159	0.712151	0.516396	0.0506095
AT1G04370	encodes a member of the ERF (ethylene response factor) subfamily B-3 of ERF/AP2 transcription factor family. The protein contains one AP2 domain. There are 18 members in this subfamily including ATERF-1, ATERF-2, AND ATERF-5.	ETHYLENE-RESPONSIVE ELEMENT BINDING FACTOR 14 (ERF14)	ETHYLENE-RESPONSIVE ELEMENT BINDING FACTOR 14 (ATERF14);ETHYLENE-RESPONSIVE ELEMENT BINDING FACTOR 14 (ERF14)	1.00656	0.97303	1.50591	0.00329149	0.779424	0.0593961	1.16609	0.229825
AT1G04380	encodes a protein similar to a 2-oxoglutarate-dependent dioxygenase			0.9249	0.656754	1.02666	0.88711	0.902306	0.538096	1.00158	0.99363
AT1G04390	BTB/POZ domain-containing protein; CONTAINS InterPro DOMAIN/s: BTB/POZ (InterPro:IPR013069), BTB/POZ fold (InterPro:IPR011333), Kelch related (InterPro:IPR013089), BTB/POZ-like (InterPro:IPR000210); Has 143 Blast hits to 130 proteins in 28 species: Archae - 0; Bacteria - 0; Metazoa - 38; Fungi - 0; Plants - 104; Viruses - 0; Other Eukaryotes - 1 (source: NCBI BLink).			0.889091	0.204508	0.929244	0.428418	1.03308	0.773954	1.07973	0.404906
AT1G04400	Blue light receptor mediating blue-light regulated cotyledon expansion and flowering time. Positive regulator of the flowering-time gene CONSTANS. This gene possesses a light-induced CNT2 N-terminal homodimerisation domain.Involved in blue-light induced stomatal opening. Involved in triggering chromatin decondensation. An 80-residue motif (NC80) is sufficient to confer CRY2's physiological functi…	CRYPTOCHROME 2 (CRY2)	(ATCRY2);CRYPTOCHROME 2 (CRY2); (PHH1); (AT-PHH1); (FHA)	0.887088	0.434319	1.00384	0.983963	0.989898	0.96135	1.12018	0.433597
AT1G04410	predicted to encode a cytosolic malate dehydrogenase.	CYTOSOLIC-NAD-DEPENDENT MALATE DEHYDROGENASE 1 (c-NAD-MDH1)	CYTOSOLIC-NAD-DEPENDENT MALATE DEHYDROGENASE 1 (c-NAD-MDH1)	0.935816	0.361651	1.31818	0.00054276	1.01584	0.862779	1.43089	6.86972e-05
AT1G04420	NAD(P)-linked oxidoreductase superfamily protein; FUNCTIONS IN: oxidoreductase activity, aldo-keto reductase activity; INVOLVED IN: oxidation reduction; LOCATED IN: chloroplast, chloroplast stroma, chloroplast envelope; EXPRESSED IN: 23 plant structures; EXPRESSED DURING: 13 growth stages; CONTAINS InterPro DOMAIN/s: Aldo/keto reductase (InterPro:IPR001395); BEST Arabidopsis thaliana protein matc…			0.890497	0.0474364	0.517679	1.02653e-07	1.05755	0.360915	0.614796	1.23393e-06
AT1G04425	other RNA			0.804156	0.239117	0.419968	0.00013257	0.74009	0.0971884	0.386511	6.29113e-05
AT1G04430	S-adenosyl-L-methionine-dependent methyltransferases superfamily protein; INVOLVED IN: biological_process unknown; LOCATED IN: Golgi apparatus, plasma membrane; EXPRESSED IN: 26 plant structures; EXPRESSED DURING: 15 growth stages; CONTAINS InterPro DOMAIN/s: Protein of unknown function DUF248, methyltransferase putative (InterPro:IPR004159); BEST Arabidopsis thaliana protein match is: S-adenosyl…			0.884489	0.267884	0.739986	0.00649621	1.15081	0.198341	0.962801	0.75985
AT1G04440	casein kinase like 13 (CKL13); FUNCTIONS IN: protein serine/threonine kinase activity, protein kinase activity, kinase activity, ATP binding; INVOLVED IN: protein amino acid phosphorylation; LOCATED IN: cellular_component unknown; EXPRESSED IN: 22 plant structures; EXPRESSED DURING: 12 growth stages; CONTAINS InterPro DOMAIN/s: Protein kinase, ATP binding site (InterPro:IPR017441), Protein kinase…	CASEIN KINASE LIKE 13 (CKL13)	CASEIN KINASE LIKE 13 (CKL13)	1.04192	0.771891	1.24701	0.0456455	0.956236	0.748588	1.14446	0.223286
AT1G04445	C2H2-like zinc finger protein; FUNCTIONS IN: zinc ion binding, nucleic acid binding; INVOLVED IN: biological_process unknown; LOCATED IN: intracellular; CONTAINS InterPro DOMAIN/s: Zinc finger, C2H2-like (InterPro:IPR015880), Zinc finger, C2H2-type (InterPro:IPR007087); Has 4 Blast hits to 4 proteins in 2 species: Archae - 0; Bacteria - 0; Metazoa - 0; Fungi - 0; Plants - 4; Viruses - 0; Other Eu…			1.08413	0.428854	1.11959	0.22019	0.867176	0.135819	0.895534	0.232032
AT1G04450	Encodes a member of a novel protein family that contains contain a CRIB (for Cdc42/Rac-interactive binding) motif required for their specific interaction with GTP-bound Rop1 (plant-specific Rho GTPase). It interacts with Rop1 and is involved in pollen tube growth and function, and exocytosis in the pollen tube tip. The protein most similar to RIC1 (family subgroup III). Gene is expressed predomin…	ROP-INTERACTIVE CRIB MOTIF-CONTAINING PROTEIN 3 (RIC3)	ROP-INTERACTIVE CRIB MOTIF-CONTAINING PROTEIN 3 (RIC3)	0.981668	0.901081	0.978436	0.871313	0.931731	0.565411	0.928665	0.516391
AT1G04470	CONTAINS InterPro DOMAIN/s: Munc13 homology 1 (InterPro:IPR014770), Protein of unknown function DUF810 (InterPro:IPR008528), Mammalian uncoordinated homology 13, domain 2 (InterPro:IPR014772); BEST Arabidopsis thaliana protein match is: Protein of unknown function (DUF810) (TAIR:AT2G33420.1); Has 201 Blast hits to 187 proteins in 29 species: Archae - 0; Bacteria - 4; Metazoa - 3; Fungi - 4; Plant…			1.0733	0.634289	1.06424	0.658593	1.05483	0.731208	1.04592	0.761192
AT1G04480	Ribosomal protein L14p/L23e family protein; FUNCTIONS IN: structural constituent of ribosome; INVOLVED IN: translation; LOCATED IN: ribosome, intracellular; EXPRESSED IN: 24 plant structures; EXPRESSED DURING: 15 growth stages; CONTAINS InterPro DOMAIN/s: Ribosomal protein L14b/L23e (InterPro:IPR000218), Ribosomal protein L14 conserved site (InterPro:IPR019972); BEST Arabidopsis thaliana protein …			1.39583	0.12015	1.43833	0.0767126	1.10738	0.688297	1.1411	0.560116
AT1G04490	Protein of unknown function (DUF3527); CONTAINS InterPro DOMAIN/s: Protein of unknown function DUF3527 (InterPro:IPR021916); BEST Arabidopsis thaliana protein match is: Protein of unknown function (DUF3527) (TAIR:AT2G33360.2); Has 121 Blast hits to 119 proteins in 11 species: Archae - 0; Bacteria - 0; Metazoa - 0; Fungi - 0; Plants - 121; Viruses - 0; Other Eukaryotes - 0 (source: NCBI BLink).			0.897557	0.759627	3.28525	0.00041851	0.96453	0.928738	3.53038	0.00026577
AT1G04500	CCT motif family protein; CONTAINS InterPro DOMAIN/s: CCT domain (InterPro:IPR010402); BEST Arabidopsis thaliana protein match is: CCT motif family protein (TAIR:AT2G33350.2); Has 1789 Blast hits to 1789 proteins in 111 species: Archae - 0; Bacteria - 6; Metazoa - 2; Fungi - 2; Plants - 1654; Viruses - 0; Other Eukaryotes - 125 (source: NCBI BLink).			1.07112	0.501604	1.34748	0.00265617	0.892654	0.231599	1.12297	0.196814
AT1G04501	unknown protein; Has 30201 Blast hits to 17322 proteins in 780 species: Archae - 12; Bacteria - 1396; Metazoa - 17338; Fungi - 3422; Plants - 5037; Viruses - 0; Other Eukaryotes - 2996 (source: NCBI BLink).			0.884889	0.675528	0.847996	0.523588	1.02322	0.949028	0.980561	0.950967
AT1G04510	Encodes MAC3A, a U-box proteins with homology to the yeast and human E3 ubiquitin ligase Prp19. Associated with the MOS4-Associated Complex (MAC). Involved in plant innate immunity.	MOS4-ASSOCIATED COMPLEX 3A (MAC3A)	MOS4-ASSOCIATED COMPLEX 3A (MAC3A)	1.29918	5.00132e-05	1.25368	0.00014084	0.976367	0.670082	0.94217	0.19488
AT1G04520	Encodes a plasmodesmal protein that may be involved in the intercellular movement of molecules through the plasmodesmata.	PLASMODESMATA-LOCATED PROTEIN 2 (PDLP2)	PLASMODESMATA-LOCATED PROTEIN 2 (PDLP2)	0.724223	0.00047454	0.342971	2.43707e-08	0.993627	0.954916	0.470553	3.42269e-07
AT1G04530	Encodes one of the 36 carboxylate clamp (CC)-tetratricopeptide repeat (TPR) proteins (Prasad 2010, Pubmed ID: 20856808) with potential to interact with Hsp90/Hsp70 as co-chaperones.	TETRATRICOPEPTIDE REPEAT 4 (TPR4)	TETRATRICOPEPTIDE REPEAT 4 (TPR4)	0.598237	1.52398e-06	0.372882	1.02834e-08	1.0583	0.393263	0.659635	8.2948e-06
AT1G04540	Calcium-dependent lipid-binding (CaLB domain) family protein; INVOLVED IN: biological_process unknown; LOCATED IN: membrane; EXPRESSED IN: 10 plant structures; EXPRESSED DURING: L mature pollen stage, M germinated pollen stage, 4 anthesis, C globular stage, petal differentiation and expansion stage; CONTAINS InterPro DOMAIN/s: C2 calcium/lipid-binding domain, CaLB (InterPro:IPR008973), C2 calcium…			0.946433	0.820818	0.761444	0.135986	1.18382	0.405704	0.952433	0.831654
AT1G04550	IAA12/BDL plays a role in auxin-mediated processes of apical-basal patterning in the embryo. bdl mutants lack a primary root meristem	INDOLE-3-ACETIC ACID INDUCIBLE 12 (IAA12)	BODENLOS (BDL);INDOLE-3-ACETIC ACID INDUCIBLE 12 (IAA12)	0.684501	0.00220166	0.574067	9.8072e-05	0.923811	0.521446	0.77477	0.0204559
AT1G04555	unknown protein; FUNCTIONS IN: molecular_function unknown; INVOLVED IN: biological_process unknown; LOCATED IN: cellular_component unknown; BEST Arabidopsis thaliana protein match is: unknown protein (TAIR:AT4G33380.1); Has 84 Blast hits to 83 proteins in 15 species: Archae - 0; Bacteria - 0; Metazoa - 9; Fungi - 0; Plants - 75; Viruses - 0; Other Eukaryotes - 0 (source: NCBI BLink).			1.15249	0.128428	1.74025	2.15874e-05	0.950833	0.641151	1.43576	0.0006741
AT1G04560	AWPM-19-like family protein; FUNCTIONS IN: molecular_function unknown; INVOLVED IN: biological_process unknown; LOCATED IN: endomembrane system; CONTAINS InterPro DOMAIN/s: AWPM-19-like (InterPro:IPR008390); BEST Arabidopsis thaliana protein match is: AWPM-19-like family protein (TAIR:AT5G46530.1); Has 177 Blast hits to 177 proteins in 19 species: Archae - 0; Bacteria - 0; Metazoa - 0; Fungi - 0;…			1.14046	0.553488	0.909957	0.665541	1.27269	0.232884	1.01546	0.952269
AT1G04570	Major facilitator superfamily protein; FUNCTIONS IN: transporter activity; INVOLVED IN: transport; LOCATED IN: chloroplast, membrane; CONTAINS InterPro DOMAIN/s: Biopterin transport-related protein BT1 (InterPro:IPR004324), Major facilitator superfamily, general substrate transporter (InterPro:IPR016196); BEST Arabidopsis thaliana protein match is: Major facilitator superfamily protein (TAIR:AT2G…			0.905286	0.77878	1.39719	0.225993	0.754185	0.344255	1.16399	0.622047
AT1G04580	Encodes aldehyde oxidase AAO4 preferentially expressed in developing seeds.	ALDEHYDE OXIDASE 4 (AO4)	ALDEHYDE OXIDASE 4 (AAO4);ARABDOPSIS THALIANA ALDEHYDE OXIDASE 4 (ATAO-4);ALDEHYDE OXIDASE 4 (AO4);ALDEHYDE OXIDASE 2 (ATAO2)	1.00102	0.995639	4.29349	6.66405e-08	1.07226	0.617841	4.59905	4.72889e-08
AT1G04590	BEST Arabidopsis thaliana protein match is: Pentatricopeptide repeat (PPR) superfamily protein (TAIR:AT4G18975.4); Has 111 Blast hits to 111 proteins in 15 species: Archae - 0; Bacteria - 0; Metazoa - 0; Fungi - 0; Plants - 109; Viruses - 0; Other Eukaryotes - 2 (source: NCBI BLink).			0.878324	0.160873	0.950455	0.606991	0.963938	0.742595	1.0431	0.677972
AT1G04600	member of Myosin-like proteins	MYOSIN XI A (XIA)	(ATXIA);MYOSIN XI A (XIA)	0.972409	0.924052	1.56491	0.0292774	0.851253	0.483854	1.36993	0.118784
AT1G04610	YUCCA 3 (YUC3); FUNCTIONS IN: NADP or NADPH binding, oxidoreductase activity, FAD binding, flavin-containing monooxygenase activity; INVOLVED IN: auxin biosynthetic process; EXPRESSED IN: 11 plant structures; EXPRESSED DURING: 4 anthesis, C globular stage, petal differentiation and expansion stage, D bilateral stage; CONTAINS InterPro DOMAIN/s: Pyridine nucleotide-disulphide oxidoreductase, class…	YUCCA 3 (YUC3)	YUCCA 3 (YUC3)	0.655185	0.00504135	0.79659	0.0919946	0.867666	0.334799	1.05493	0.738809
AT1G04620	Encodes a 7-hydroxymethyl chlorophyll a reductase, an enzyme of the chlorophyll cycle that converts 7-hydroxymethyl chlorophyll a to chlorophyll a.	7-HYDROXYMETHYL CHLOROPHYLL A (HMCHL) REDUCTASE (HCAR)	7-HYDROXYMETHYL CHLOROPHYLL A (HMCHL) REDUCTASE (HCAR)	1.14756	0.203818	0.63124	0.00030669	1.20351	0.0831262	0.662022	0.00070733
AT1G04625	Polynucleotidyl transferase, ribonuclease H-like superfamily protein; FUNCTIONS IN: nucleic acid binding; INVOLVED IN: biological_process unknown; LOCATED IN: cellular_component unknown; CONTAINS InterPro DOMAIN/s: Polynucleotidyl transferase, ribonuclease H fold (InterPro:IPR012337); BEST Arabidopsis thaliana protein match is: Polynucleotidyl transferase, ribonuclease H-like superfamily protein …			0.979677	0.923745	0.926729	0.651405	1.08382	0.654838	1.02525	0.896247
AT1G04630	maternal effect embryo arrest 4 (MEE4); CONTAINS InterPro DOMAIN/s: GRIM-19 (InterPro:IPR009346); BEST Arabidopsis thaliana protein match is: GRIM-19 protein (TAIR:AT2G33220.1); Has 332 Blast hits to 332 proteins in 145 species: Archae - 0; Bacteria - 0; Metazoa - 162; Fungi - 83; Plants - 65; Viruses - 0; Other Eukaryotes - 22 (source: NCBI BLink).	MATERNAL EFFECT EMBRYO ARREST 4 (MEE4)	MATERNAL EFFECT EMBRYO ARREST 4 (MEE4)	0.941747	0.749288	0.887341	0.445644	1.12011	0.501746	1.05541	0.760452
AT1G04635	EMBRYO DEFECTIVE 1687 (EMB1687); FUNCTIONS IN: ribonuclease activity, ribonuclease P activity; INVOLVED IN: tRNA processing, embryo development ending in seed dormancy; LOCATED IN: vacuole; CONTAINS InterPro DOMAIN/s: Ribonuclease P-related (InterPro:IPR002759); Has 266 Blast hits to 266 proteins in 135 species: Archae - 0; Bacteria - 0; Metazoa - 85; Fungi - 108; Plants - 56; Viruses - 0; Other …	EMBRYO DEFECTIVE 1687 (EMB1687)	EMBRYO DEFECTIVE 1687 (EMB1687); (ATPOP5);A. THALIANA HOMOLOG OF YEAST POP5 (POP5)	1.18639	0.153733	1.15181	0.220451	1.02527	0.874776	0.995387	0.976605
AT1G04640	Lipoyltransferase, located in mitochondria but not found in chloroplasts	LIPOYLTRANSFERASE 2 (LIP2)	LIPOYLTRANSFERASE 2 (LIP2)	0.969124	0.807336	0.725215	0.00288762	0.985873	0.919866	0.737748	0.00415965
AT1G04645	Plant self-incompatibility protein S1 family; FUNCTIONS IN: molecular_function unknown; INVOLVED IN: biological_process unknown; LOCATED IN: endomembrane system; EXPRESSED IN: 6 plant structures; EXPRESSED DURING: 4 anthesis, C globular stage, petal differentiation and expansion stage, E expanded cotyledon stage; CONTAINS InterPro DOMAIN/s: Plant self-incompatibility S1 (InterPro:IPR010264); BEST…			0.947609	0.78592	0.849043	0.293169	0.988509	0.960427	0.885688	0.453648
AT1G04650	unknown protein; Has 30201 Blast hits to 17322 proteins in 780 species: Archae - 12; Bacteria - 1396; Metazoa - 17338; Fungi - 3422; Plants - 5037; Viruses - 0; Other Eukaryotes - 2996 (source: NCBI BLink).			1.11363	0.603005	1.01389	0.953116	1.14003	0.512113	1.03791	0.866609
AT1G04660	glycine-rich protein; FUNCTIONS IN: molecular_function unknown; INVOLVED IN: biological_process unknown; LOCATED IN: endomembrane system; EXPRESSED IN: 8 plant structures; EXPRESSED DURING: 4 anthesis, F mature embryo stage, petal differentiation and expansion stage, E expanded cotyledon stage, D bilateral stage; Has 360 Blast hits to 349 proteins in 15 species: Archae - 0; Bacteria - 0; Metazoa …			0.925318	0.740833	0.923946	0.715102	0.906734	0.665854	0.905389	0.635426
AT1G04670	unknown protein; Has 40 Blast hits to 40 proteins in 14 species: Archae - 2; Bacteria - 5; Metazoa - 1; Fungi - 2; Plants - 30; Viruses - 0; Other Eukaryotes - 0 (source: NCBI BLink).			1.291	0.112192	1.13675	0.431802	1.16489	0.36668	1.02571	0.898974
AT1G04680	Pectin lyase-like superfamily protein; FUNCTIONS IN: lyase activity, pectate lyase activity; INVOLVED IN: biological_process unknown; LOCATED IN: membrane; EXPRESSED IN: 23 plant structures; EXPRESSED DURING: 13 growth stages; CONTAINS InterPro DOMAIN/s: Pectin lyase fold/virulence factor (InterPro:IPR011050), AmbAllergen (InterPro:IPR018082), Pectate lyase/Amb allergen (InterPro:IPR002022), Pect…			0.843938	0.0447444	0.371983	7.56223e-08	0.908105	0.264047	0.400269	1.37412e-07
AT1G04684	unknown protein; Has 30201 Blast hits to 17322 proteins in 780 species: Archae - 12; Bacteria - 1396; Metazoa - 17338; Fungi - 3422; Plants - 5037; Viruses - 0; Other Eukaryotes - 2996 (source: NCBI BLink).			0.96389	0.886595	1.00446	0.986104	1.10233	0.666092	1.14872	0.484308
AT1G04690	potassium channel beta subunit 1 (KAB1); FUNCTIONS IN: oxidoreductase activity, potassium channel activity; INVOLVED IN: oxidation reduction, potassium ion transport, transmembrane transport; LOCATED IN: plasma membrane, membrane; EXPRESSED IN: 24 plant structures; EXPRESSED DURING: 14 growth stages; CONTAINS InterPro DOMAIN/s: Aldo/keto reductase (InterPro:IPR001395), Potassium channel, voltage-…	POTASSIUM CHANNEL BETA SUBUNIT 1 (KAB1)	(KV-BETA1);POTASSIUM CHANNEL BETA SUBUNIT 1 (KAB1)	1.22516	0.00012427	1.27921	2.07538e-05	1.03785	0.39636	1.08364	0.043678
AT1G04700	PB1 domain-containing protein tyrosine kinase; FUNCTIONS IN: protein serine/threonine/tyrosine kinase activity, protein kinase activity; INVOLVED IN: protein amino acid phosphorylation; LOCATED IN: cytosol; EXPRESSED IN: 22 plant structures; EXPRESSED DURING: 14 growth stages; CONTAINS InterPro DOMAIN/s: Octicosapeptide/Phox/Bem1p (InterPro:IPR000270), Protein kinase, ATP binding site (InterPro:I…			1.04263	0.819066	0.750347	0.038545	0.851578	0.275802	0.612856	0.00169974
AT1G04710	EC2.3.1.16 thiolase.	PEROXISOMAL 3-KETOACYL-COA THIOLASE 4 (PKT4)	PEROXISOMAL 3-KETOACYL-COA THIOLASE 4 (PKT4);3-KETO-ACYL-COA THIOLASE 1 (KAT1)	1.22129	0.0506911	1.77667	3.40743e-05	1.16498	0.135453	1.69474	6.99023e-05
AT1G04730	Necessary for sister chromatid cohesion. Acts in synergy with ETG1.	CHROMOSOME TRANSMISSION FIDELITY 18 (CTF18)	CHROMOSOME TRANSMISSION FIDELITY 18 (CTF18)	1.18065	0.271084	0.955349	0.790325	1.24788	0.132555	1.00975	0.959603
AT1G04750	Encodes vesicle-associated membrane protein 7B (VAMP7B, or VAMP721). Required for cell plate formation.	VESICLE-ASSOCIATED MEMBRANE PROTEIN 721 (VAMP721)	VESICLE-ASSOCIATED MEMBRANE PROTEIN 7B (VAMP7B);VESICLE-ASSOCIATED MEMBRANE PROTEIN 721 (VAMP721); (AT VAMP7B); (ATVAMP721)	0.872793	0.220818	0.976526	0.858299	0.867546	0.198978	0.970655	0.819178
AT1G04760	member of Synaptobrevin -like protein family	VESICLE-ASSOCIATED MEMBRANE PROTEIN 726 (VAMP726)	VESICLE-ASSOCIATED MEMBRANE PROTEIN 726 (VAMP726);VESICLE-ASSOCIATED MEMBRANE PROTEIN 726 (ATVAMP726)	1.55549	0.0130904	0.521092	0.0008177	0.986083	0.955565	0.330339	1.115e-05
AT1G04770	Tetratricopeptide repeat (TPR)-like superfamily protein; FUNCTIONS IN: binding; INVOLVED IN: biological_process unknown; EXPRESSED IN: 23 plant structures; EXPRESSED DURING: 13 growth stages; CONTAINS InterPro DOMAIN/s: Tetratricopeptide TPR-1 (InterPro:IPR001440), Tetratricopeptide-like helical (InterPro:IPR011990), Tetratricopeptide repeat-containing (InterPro:IPR013026), Tetratricopeptide repe…			0.222574	0.00026691	0.213558	0.00017941	1.07956	0.861999	1.03583	0.93407
AT1G04778	unknown protein; FUNCTIONS IN: molecular_function unknown; INVOLVED IN: biological_process unknown; LOCATED IN: cellular_component unknown; Has 0 Blast hits to 0 proteins in 0 species (source: NCBI BLink).			1.01352	0.944864	0.750279	0.0285713	1.20008	0.179187	0.888387	0.379565
AT1G04780	Ankyrin repeat family protein; FUNCTIONS IN: molecular_function unknown; INVOLVED IN: biological_process unknown; LOCATED IN: plasma membrane; EXPRESSED IN: 24 plant structures; EXPRESSED DURING: 13 growth stages; CONTAINS InterPro DOMAIN/s: Ankyrin repeat-containing domain (InterPro:IPR020683), Protein of unknown function DUF3424 (InterPro:IPR021832), Ankyrin repeat (InterPro:IPR002110); BEST Ar…			1.08242	0.402336	1.55969	9.24077e-05	1.05972	0.560775	1.52698	0.00013712
AT1G04790	RING/U-box superfamily protein; FUNCTIONS IN: zinc ion binding; EXPRESSED IN: 24 plant structures; EXPRESSED DURING: 15 growth stages; CONTAINS InterPro DOMAIN/s: Zinc finger, RING-type (InterPro:IPR001841), Zinc finger, C3HC4 RING-type (InterPro:IPR018957); BEST Arabidopsis thaliana protein match is: RING/U-box superfamily protein (TAIR:AT3G55530.1); Has 9425 Blast hits to 9403 proteins in 278 s…			0.895332	0.0806217	0.887187	0.0495634	0.963781	0.610625	0.955011	0.479772
AT1G04800	glycine-rich protein; FUNCTIONS IN: molecular_function unknown; INVOLVED IN: N-terminal protein myristoylation; LOCATED IN: endomembrane system; EXPRESSED IN: 17 plant structures; EXPRESSED DURING: 12 growth stages; Has 109132 Blast hits to 26905 proteins in 1855 species: Archae - 173; Bacteria - 37969; Metazoa - 32319; Fungi - 6881; Plants - 10265; Viruses - 1569; Other Eukaryotes - 19956 (sourc…			0.527704	0.00037382	1.27313	0.090078	0.867448	0.363448	2.09279	9.84176e-05
AT1G04810	26S proteasome regulatory complex, non-ATPase subcomplex, Rpn2/Psmd1 subunit; FUNCTIONS IN: enzyme regulator activity, binding; INVOLVED IN: protein catabolic process, ubiquitin-dependent protein catabolic process; LOCATED IN: proteasome regulatory particle, base subcomplex, proteasome complex, nucleus, plasma membrane; EXPRESSED IN: 23 plant structures; EXPRESSED DURING: 13 growth stages; CONTAI…			1.19674	0.165738	1.56323	0.00151049	0.959333	0.797303	1.25312	0.0674866
AT1G04820	Encodes an alpha tubulin isoform that is expressed in roots, leaves and flowers.	TUBULIN ALPHA-4 CHAIN (TUA4)	TUBULIN ALPHA-4 CHAIN (TUA4);TORTIFOLIA 2 (TOR2)	1.42093	0.0457551	0.709788	0.0429039	0.937131	0.763145	0.46812	0.00029089
AT1G04830	Ypt/Rab-GAP domain of gyp1p superfamily protein; FUNCTIONS IN: RAB GTPase activator activity; INVOLVED IN: regulation of Rab GTPase activity; LOCATED IN: intracellular; EXPRESSED IN: 24 plant structures; EXPRESSED DURING: 15 growth stages; CONTAINS InterPro DOMAIN/s: RabGAP/TBC (InterPro:IPR000195); BEST Arabidopsis thaliana protein match is: Ypt/Rab-GAP domain of gyp1p superfamily protein (TAIR:…			1.00362	0.974445	1.03181	0.714445	1.03564	0.700126	1.06474	0.415473
AT1G04840	Tetratricopeptide repeat (TPR)-like superfamily protein; CONTAINS InterPro DOMAIN/s: Pentatricopeptide repeat (InterPro:IPR002885); BEST Arabidopsis thaliana protein match is: Tetratricopeptide repeat (TPR)-like superfamily protein (TAIR:AT1G74630.1); Has 39151 Blast hits to 14409 proteins in 285 species: Archae - 0; Bacteria - 8; Metazoa - 167; Fungi - 139; Plants - 38292; Viruses - 0; Other Euk…			1.04711	0.8603	1.38516	0.0880308	0.928036	0.760503	1.22765	0.295092
AT1G04850	ubiquitin-associated (UBA)/TS-N domain-containing protein; FUNCTIONS IN: zinc ion binding; INVOLVED IN: biological_process unknown; LOCATED IN: intracellular; EXPRESSED IN: 24 plant structures; EXPRESSED DURING: 13 growth stages; CONTAINS InterPro DOMAIN/s: Zinc finger, C2H2-like (InterPro:IPR015880), Ubiquitin-associated/translation elongation factor EF1B, N-terminal (InterPro:IPR000449), Ubiqui…			1.02374	0.601683	1.44091	5.12562e-07	0.992159	0.881192	1.39646	1.08111e-06
AT1G04860	Encodes a ubiquitin-specific protease.	UBIQUITIN-SPECIFIC PROTEASE 2 (UBP2)	(ATUBP2);UBIQUITIN-SPECIFIC PROTEASE 2 (UBP2)	1.08291	0.608532	1.25208	0.0841642	1.0006	0.997931	1.15692	0.272472
AT1G04870	Encodes a type I protein arginine methyltransferase based on the At1g04870.2 gene model. PRMT10 can catalyze the asymmetric dimethylation of arginine 3 on histone 4 and can also methylate myelin basic protein in vitro. Mutants lacking PRMT10 flower late due to defects in the autonomous pathway and they have elevated levels of FLC transcripts.	PROTEIN ARGININE METHYLTRANSFERASE 10 (PRMT10)	(ATPRMT10);PROTEIN ARGININE METHYLTRANSFERASE 10 (PRMT10)	1.12044	0.409586	1.18745	0.16477	0.993839	0.974119	1.05328	0.720276
AT1G04880	HMG (high mobility group) box protein with ARID/BRIGHT DNA-binding domain; FUNCTIONS IN: sequence-specific DNA binding transcription factor activity; INVOLVED IN: regulation of transcription; LOCATED IN: intracellular, nucleus; EXPRESSED IN: 10 plant structures; EXPRESSED DURING: 7 growth stages; CONTAINS InterPro DOMAIN/s: High mobility group, superfamily (InterPro:IPR009071), High mobility grou…			1.26519	0.223132	0.843436	0.369189	1.30363	0.165598	0.869061	0.471843
AT1G04890	CONTAINS InterPro DOMAIN/s: Intermediate filament protein, conserved site (InterPro:IPR018039), Protein of unknown function DUF593 (InterPro:IPR007656); BEST Arabidopsis thaliana protein match is: Protein of unknown function, DUF593 (TAIR:AT4G13630.2); Has 7701 Blast hits to 5611 proteins in 507 species: Archae - 60; Bacteria - 425; Metazoa - 4500; Fungi - 427; Plants - 586; Viruses - 7; Other Eu…			1.21032	0.0896338	1.09162	0.444192	1.01031	0.949829	0.911232	0.413021
AT1G04900	Protein of unknown function (DUF185); CONTAINS InterPro DOMAIN/s: Protein of unknown function DUF185 (InterPro:IPR003788); Has 316 Blast hits to 314 proteins in 164 species: Archae - 0; Bacteria - 117; Metazoa - 2; Fungi - 113; Plants - 44; Viruses - 0; Other Eukaryotes - 40 (source: NCBI BLink).			1.1876	0.0916577	1.55881	0.00027988	0.998998	0.99485	1.31126	0.00874945
AT1G04910	O-fucosyltransferase family protein; CONTAINS InterPro DOMAIN/s: GDP-fucose protein O-fucosyltransferase (InterPro:IPR019378); BEST Arabidopsis thaliana protein match is: O-fucosyltransferase family protein (TAIR:AT1G22460.1); Has 861 Blast hits to 824 proteins in 30 species: Archae - 0; Bacteria - 0; Metazoa - 0; Fungi - 0; Plants - 861; Viruses - 0; Other Eukaryotes - 0 (source: NCBI BLink).			0.897557	0.13341	1.07361	0.316089	0.874808	0.0628852	1.0464	0.548591
AT1G04920	Encodes a protein with putative sucrose-phosphate synthase activity.	SUCROSE PHOSPHATE SYNTHASE 3F (SPS3F)	SUCROSE PHOSPHATE SYNTHASE 3F (SPS3F);SUCROSE PHOSPHATE SYNTHASE 3F (ATSPS3F)	0.954691	0.863901	0.773037	0.194103	1.00859	0.977671	0.816684	0.318231
AT1G04930	hydroxyproline-rich glycoprotein family protein; LOCATED IN: chloroplast; EXPRESSED IN: 14 plant structures; EXPRESSED DURING: 4 anthesis, F mature embryo stage, petal differentiation and expansion stage, E expanded cotyledon stage, D bilateral stage; BEST Arabidopsis thaliana protein match is: proline-rich family protein (TAIR:AT2G32840.1).			1.23181	0.121839	1.05778	0.709435	1.07126	0.662733	0.919907	0.55664
AT1G04940	Tic20 is believed to function as a component of the protein-conducting channel at the inner envelope membrane. Genes AT1G04940 and AT1G04945 were switched for the TAIR7 genome release to give consistency with MIPs annotation. The Arabidopsis genome encodes four Tic20 homologous proteins, AT1G04940(Tic20-I), AT2G47840(Tic20-II), AT4G03320(Tic20-IV) and AT5G55710(Tic20-V).	TRANSLOCON AT THE INNER ENVELOPE MEMBRANE OF CHLOROPLASTS 20-I (Tic20-I)	TRANSLOCON AT THE INNER ENVELOPE MEMBRANE OF CHLOROPLASTS 20-I (Tic20-I);TRANSLOCON AT THE INNER ENVELOPE MEMBRANE OF CHLOROPLASTS 20 (TIC20);TRANSLOCON AT THE INNER ENVELOPE MEMBRANE OF CHLOROPLASTS 20 (atTIC20);TRANSLOCON AT THE INNER ENVELOPE MEMBRANE OF CHLOROPLASTS 20-I (AtTic20-I)	0.938777	0.547997	0.630448	0.00010945	1.00465	0.973267	0.674687	0.00038568
AT1G04945	HIT-type Zinc finger family protein; FUNCTIONS IN: molecular_function unknown; INVOLVED IN: biological_process unknown; LOCATED IN: integral to membrane; EXPRESSED IN: 14 plant structures; EXPRESSED DURING: 6 growth stages; CONTAINS InterPro DOMAIN/s: Uncharacterised conserved protein ycf60 (InterPro:IPR019109), Zinc finger, HIT-type (InterPro:IPR007529); BEST Arabidopsis thaliana protein match i…			1.09593	0.433692	1.46696	0.00139045	1.05463	0.679928	1.41166	0.00289083
AT1G04950	Encodes one of two Arabidopsis proteins with significant similarity to the histone fold TBP-associated factor TAF6. Mutants are embryo lethal and transmission of the mutant allele through the male gametophyte is significantly reduced. This is due to reduced pollen tube growth of the mutant.	TATA BOX ASSOCIATED FACTOR II 59 (TAFII59)	TATA BOX ASSOCIATED FACTOR II 59 (TAFII59);TBP-ASSOCIATED FACTOR 6 (TAF6); (ATTAF6);EMBRYO DEFECTIVE 2781 (EMB2781)	1.22019	0.0280842	0.884688	0.153388	0.984996	0.901067	0.71416	0.00085
AT1G04960	Protein of unknown function (DUF1664); FUNCTIONS IN: molecular_function unknown; INVOLVED IN: biological_process unknown; LOCATED IN: endomembrane system; EXPRESSED IN: 22 plant structures; EXPRESSED DURING: 13 growth stages; CONTAINS InterPro DOMAIN/s: Protein of unknown function DUF1664 (InterPro:IPR012458); BEST Arabidopsis thaliana protein match is: Protein of unknown function (DUF1664) (TAIR…			0.860086	0.201278	1.07028	0.584612	1.10139	0.440804	1.37055	0.00783827
AT1G04970	lipid-binding serum glycoprotein family protein; FUNCTIONS IN: lipid binding; INVOLVED IN: biological_process unknown; LOCATED IN: plasma membrane, vacuole; EXPRESSED IN: 25 plant structures; EXPRESSED DURING: 15 growth stages; CONTAINS InterPro DOMAIN/s: Bactericidal permeability-increasing protein, alpha/beta domain (InterPro:IPR017943), Lipid-binding serum glycoprotein, N-terminal (InterPro:IP…			1.0009	0.992781	1.18462	0.00973555	1.08293	0.228273	1.28171	0.00075763
AT1G04980	Encodes a protein disulfide isomerase-like (PDIL) protein, a member of a multigene family within the thioredoxin (TRX) superfamily. Transcript levels for this gene are up-regulated in response to three different chemical inducers of ER stress (dithiothreitol, beta-mercaptoethanol, and tunicamycin). AtIRE1-2 does not appear to be required for this response, but the atbzip60 mutant has a diminished…	PDI-LIKE 2-2 (PDIL2-2)	PDI-LIKE 2-2 (ATPDIL2-2);PDI-LIKE 2-2 (PDIL2-2);PROTEIN DISULFIDE ISOMERASE (PDI10);ARABIDOPSIS THALIANA PROTEIN DISULFIDE ISOMERASE 10 (ATPDI10)	1.58132	0.00470427	2.73475	8.30091e-06	1.14427	0.401932	1.9789	0.00021087
AT1G04985	unknown protein; Has 37 Blast hits to 37 proteins in 11 species: Archae - 0; Bacteria - 0; Metazoa - 0; Fungi - 0; Plants - 37; Viruses - 0; Other Eukaryotes - 0 (source: NCBI BLink).			0.775642	0.00960197	0.866055	0.109798	0.960922	0.725187	1.07294	0.464886
AT1G04990	Zinc finger C-x8-C-x5-C-x3-H type family protein; FUNCTIONS IN: zinc ion binding, nucleic acid binding; INVOLVED IN: biological_process unknown; LOCATED IN: cellular_component unknown; EXPRESSED IN: 24 plant structures; EXPRESSED DURING: 15 growth stages; CONTAINS InterPro DOMAIN/s: Zinc finger, CCCH-type (InterPro:IPR000571); BEST Arabidopsis thaliana protein match is: zinc finger nuclease 2 (TA…			1.87755	7.88734e-06	4.55093	8.19528e-09	1.19569	0.0544438	2.8982	9.06138e-08
AT1G05000	Encodes an atypical dual-speci&#64257;city phosphatase.	PLANT AND FUNGI ATYPICAL DUAL-SPECI&#64257;CITY PHOSPHATASE 1 (PFA-DSP1)	(AtPFA-DSP1);PLANT AND FUNGI ATYPICAL DUAL-SPECI&#64257;CITY PHOSPHATASE 1 (PFA-DSP1)	1.21087	0.177352	1.97172	0.00012247	1.07563	0.65778	1.7515	0.00055172
AT1G05010	Encodes 1-aminocyclopropane-1-carboxylate oxidase	ETHYLENE-FORMING ENZYME (EFE)	ETHYLENE-FORMING ENZYME (EFE); (EAT1);ETHYLENE FORMING ENZYME (ACO4)	1.03116	0.848825	1.71591	0.000279	0.817142	0.103415	1.35977	0.0130762
AT1G05020	ENTH/ANTH/VHS superfamily protein; FUNCTIONS IN: phospholipid binding, clathrin binding, binding, phosphatidylinositol binding; INVOLVED IN: clathrin coat assembly; LOCATED IN: clathrin coat; EXPRESSED IN: 11 plant structures; EXPRESSED DURING: L mature pollen stage, M germinated pollen stage, 4 anthesis, petal differentiation and expansion stage, LP.08 eight leaves visible; CONTAINS InterPro DOM…			0.996959	0.982195	1.14836	0.110586	1.01315	0.917163	1.16701	0.0752297
AT1G05030	Major facilitator superfamily protein; FUNCTIONS IN: carbohydrate transmembrane transporter activity, sugar:hydrogen symporter activity; INVOLVED IN: transport, transmembrane transport; LOCATED IN: mitochondrion, integral to membrane, membrane; EXPRESSED IN: 22 plant structures; EXPRESSED DURING: 13 growth stages; CONTAINS InterPro DOMAIN/s: Sugar transporter, conserved site (InterPro:IPR005829),…			1.02768	0.817691	1.05472	0.592378	0.87415	0.150563	0.897156	0.228823
AT1G05040	BEST Arabidopsis thaliana protein match is: Ubiquitin-associated (UBA) protein (TAIR:AT2G33010.1); Has 14 Blast hits to 12 proteins in 3 species: Archae - 0; Bacteria - 0; Metazoa - 0; Fungi - 0; Plants - 14; Viruses - 0; Other Eukaryotes - 0 (source: NCBI BLink).			1.05684	0.715542	0.924125	0.553245	1.02172	0.900323	0.893414	0.371665
AT1G05055	Member of transcription factor TFIIH complex. Involved in transcription and DNA repair and interacts with AtXPD.	GENERAL TRANSCRIPTION FACTOR II H2 (GTF2H2)	GENERAL TRANSCRIPTION FACTOR II H2 (GTF2H2); (ATGTF2H2)	1.17136	0.150318	1.13057	0.24829	1.13139	0.272245	1.09198	0.426718
AT1G05060	unknown protein; Has 34 Blast hits to 34 proteins in 13 species: Archae - 0; Bacteria - 0; Metazoa - 0; Fungi - 0; Plants - 34; Viruses - 0; Other Eukaryotes - 0 (source: NCBI BLink).			1.62216	4.563e-05	1.66831	2.4058e-05	1.27498	0.00800781	1.31126	0.00324566
AT1G05065	Member of a large family of putative ligands homologous to the Clavata3 gene. Consists of a single exon.	CLAVATA3/ESR-RELATED 20 (CLE20)	CLAVATA3/ESR-RELATED 20 (CLE20)	1.21114	0.481255	0.640904	0.0632781	0.975192	0.944339	0.516045	0.0088625
AT1G05070	Protein of unknown function (DUF1068); CONTAINS InterPro DOMAIN/s: Protein of unknown function DUF1068 (InterPro:IPR010471); BEST Arabidopsis thaliana protein match is: Protein of unknown function (DUF1068) (TAIR:AT2G32580.1); Has 119 Blast hits to 119 proteins in 15 species: Archae - 0; Bacteria - 2; Metazoa - 0; Fungi - 0; Plants - 116; Viruses - 0; Other Eukaryotes - 1 (source: NCBI BLink).			1.01226	0.928872	0.685705	0.00067617	1.05	0.669937	0.711265	0.00141935
AT1G05080	F-box/RNI-like/FBD-like domains-containing protein; CONTAINS InterPro DOMAIN/s: FBD (InterPro:IPR013596), F-box domain, cyclin-like (InterPro:IPR001810), F-box domain, Skp2-like (InterPro:IPR022364), FBD-like (InterPro:IPR006566), Leucine-rich repeat 2 (InterPro:IPR013101); BEST Arabidopsis thaliana protein match is: Protein with RNI-like/FBD-like domains (TAIR:AT5G44850.1); Has 1798 Blast hits t…			1.12246	0.477929	1.01467	0.939419	1.2343	0.161732	1.11577	0.476027
AT1G05085	unknown protein; Has 35333 Blast hits to 34131 proteins in 2444 species: Archae - 798; Bacteria - 22429; Metazoa - 974; Fungi - 991; Plants - 531; Viruses - 0; Other Eukaryotes - 9610 (source: NCBI BLink).			0.827813	0.313513	1.03657	0.871441	0.823404	0.298295	1.03105	0.891245
AT1G05090	dentin sialophosphoprotein-related; BEST Arabidopsis thaliana protein match is: dentin sialophosphoprotein-related (TAIR:AT4G20720.1); Has 3598 Blast hits to 1413 proteins in 251 species: Archae - 2; Bacteria - 2631; Metazoa - 338; Fungi - 185; Plants - 102; Viruses - 1; Other Eukaryotes - 339 (source: NCBI BLink).			1.0307	0.863878	1.07113	0.637023	0.98221	0.923477	1.02074	0.902201
AT1G05100	member of MEKK subfamily	MITOGEN-ACTIVATED PROTEIN KINASE KINASE KINASE 18 (MAPKKK18)	MITOGEN-ACTIVATED PROTEIN KINASE KINASE KINASE 18 (MAPKKK18)	1.53457	0.448581	3.9427	0.00953454	1.23848	0.736427	3.18197	0.0241127
AT1G05120	Helicase protein with RING/U-box domain; FUNCTIONS IN: helicase activity, DNA binding, zinc ion binding, ATP binding, nucleic acid binding; EXPRESSED IN: 24 plant structures; EXPRESSED DURING: 15 growth stages; CONTAINS InterPro DOMAIN/s: Zinc finger, RING-type, conserved site (InterPro:IPR017907), Zinc finger, RING-type (InterPro:IPR001841), Zinc finger, C3HC4 RING-type (InterPro:IPR018957), DEA…			0.835789	0.016054	1.11541	0.115604	0.86944	0.0542974	1.16032	0.0346887
AT1G05136	unknown protein; Has 30201 Blast hits to 17322 proteins in 780 species: Archae - 12; Bacteria - 1396; Metazoa - 17338; Fungi - 3422; Plants - 5037; Viruses - 0; Other Eukaryotes - 2996 (source: NCBI BLink).			1.15653	0.199832	1.10305	0.382224	1.05085	0.712036	1.00226	0.987875
AT1G05140	Peptidase M50 family protein; FUNCTIONS IN: metalloendopeptidase activity; INVOLVED IN: proteolysis; LOCATED IN: chloroplast, plastid; EXPRESSED IN: 22 plant structures; EXPRESSED DURING: 13 growth stages; CONTAINS InterPro DOMAIN/s: Peptidase M50 (InterPro:IPR008915), PDZ/DHR/GLGF (InterPro:IPR001478), Peptidase M50, putative membrane-associated zinc metallopeptidase (InterPro:IPR004387); BEST A…			0.891502	0.500626	0.629178	0.0042776	1.04959	0.80543	0.740751	0.0455086
AT1G05150	Calcium-binding tetratricopeptide family protein; FUNCTIONS IN: binding, zinc ion binding, calcium ion binding; INVOLVED IN: biological_process unknown; LOCATED IN: plasma membrane; EXPRESSED IN: 24 plant structures; EXPRESSED DURING: 13 growth stages; CONTAINS InterPro DOMAIN/s: Tetratricopeptide TPR-1 (InterPro:IPR001440), Tetratricopeptide-like helical (InterPro:IPR011990), EF-HAND 2 (InterPro…			0.811446	0.0591165	0.633857	0.00042487	1.07164	0.579499	0.837111	0.0927937
AT1G05160	Encodes an ent-kaurenoic acid hydroxylase, a member of the CYP88A cytochrome p450 family.	"CYTOCHROME P450, FAMILY 88, SUBFAMILY A, POLYPEPTIDE 3" (CYP88A3)	"CYTOCHROME P450, FAMILY 88, SUBFAMILY A, POLYPEPTIDE 3" (CYP88A3);ENT-KAURENOIC ACID OXYDASE 1 (KAO1); (ATKAO1)	0.801077	0.100024	0.773992	0.0487781	1.01924	0.918987	0.984771	0.928294
AT1G05170	Galactosyltransferase family protein; FUNCTIONS IN: transferase activity, transferring hexosyl groups, transferase activity, transferring glycosyl groups; INVOLVED IN: protein amino acid glycosylation; LOCATED IN: endomembrane system, membrane; EXPRESSED IN: 14 plant structures; EXPRESSED DURING: 4 anthesis, C globular stage, 4 leaf senescence stage, petal differentiation and expansion stage, E e…			0.778975	0.467809	0.433334	0.00911283	1.00616	0.989782	0.559713	0.056825
AT1G05180	Encodes a subunit of the RUB1 activating enzyme that regulates the protein degradation activity of Skp1-Cullin-Fbox complexes, primarily, but not exclusively, affecting auxin responses. Acts alongside AS1 to exclude BP expression from leaves.	AUXIN RESISTANT 1 (AXR1)	AUXIN RESISTANT 1 (AXR1)	1.10937	0.187919	1.51386	5.53256e-05	0.979063	0.832421	1.33605	0.00093441
AT1G05190	embryo defective 2394 (emb2394); FUNCTIONS IN: structural constituent of ribosome, rRNA binding; INVOLVED IN: translation, embryo development ending in seed dormancy; LOCATED IN: chloroplast stroma, chloroplast, large ribosomal subunit, membrane, chloroplast envelope; EXPRESSED IN: 24 plant structures; EXPRESSED DURING: 13 growth stages; CONTAINS InterPro DOMAIN/s: Ribosomal protein L6 (InterPro:…	EMBRYO DEFECTIVE 2394 (emb2394)	EMBRYO DEFECTIVE 2394 (emb2394)	0.767287	0.00471316	0.400263	1.87693e-07	0.971983	0.795853	0.507043	2.25935e-06
AT1G05200	Encodes a putative glutamate receptor GLR3 with dual localization in plastid and plasma membrane.	GLUTAMATE RECEPTOR 3.4 (GLR3.4)	GLUTAMATE RECEPTOR 3.4 (ATGLR3.4); (GLUR3);GLUTAMATE RECEPTOR 3.4 (GLR3.4)	0.754752	0.0169567	0.829245	0.0886754	0.786008	0.0375042	0.863585	0.184933
AT1G05205	unknown protein; Has 44 Blast hits to 44 proteins in 16 species: Archae - 0; Bacteria - 0; Metazoa - 0; Fungi - 0; Plants - 44; Viruses - 0; Other Eukaryotes - 0 (source: NCBI BLink).			1.17799	0.0572144	1.43916	0.00034755	1.03035	0.779728	1.25878	0.00837192
AT1G05210	Transmembrane protein 97, predicted; FUNCTIONS IN: molecular_function unknown; INVOLVED IN: biological_process unknown; LOCATED IN: endomembrane system; EXPRESSED IN: 17 plant structures; EXPRESSED DURING: 11 growth stages; CONTAINS InterPro DOMAIN/s: Transmembrane protein 97, predicted (InterPro:IPR016964); BEST Arabidopsis thaliana protein match is: Transmembrane protein 97, predicted (TAIR:AT2…			0.90856	0.4496	0.878875	0.259682	0.976415	0.878943	0.944511	0.657642
AT1G05220	Transmembrane protein 97, predicted; FUNCTIONS IN: molecular_function unknown; INVOLVED IN: biological_process unknown; LOCATED IN: endomembrane system; CONTAINS InterPro DOMAIN/s: Transmembrane protein 97, predicted (InterPro:IPR016964); BEST Arabidopsis thaliana protein match is: Transmembrane protein 97, predicted (TAIR:AT1G05210.1); Has 151 Blast hits to 151 proteins in 52 species: Archae - 0…			1.05731	0.753991	0.678523	0.0085204	1.02672	0.893034	0.65889	0.00544072
AT1G05230	Encodes a homeobox-leucine zipper family protein belonging to the HD-ZIP IV family. Mutants have trichomes that appear glass-like under a dissecting microscope as compared to the wild-type trichomes. The mutations do not affect trichome growth or branch number.	HOMEODOMAIN GLABROUS 2 (HDG2)	HOMEODOMAIN GLABROUS 2 (HDG2)	0.719499	0.0525489	0.559496	0.00166177	1.04068	0.857104	0.809251	0.195215
AT1G05260	Encodes a cold-inducible cationic peroxidase that is involved in the stress response. In response to low temperature, RCI3 transcripts accumulate in the aerial part and in roots of etiolated seedlings but only in roots of light-grown seedlings.	RARE COLD INDUCIBLE GENE 3 (RCI3)	(RCI3A);RARE COLD INDUCIBLE GENE 3 (RCI3)	0.893314	0.532331	0.103892	2.35476e-08	1.03975	0.854383	0.120922	3.63791e-08
AT1G05270	TraB family protein; CONTAINS InterPro DOMAIN/s: Pheromone shutdown-related, TraB (InterPro:IPR002816); BEST Arabidopsis thaliana protein match is: TraB family protein (TAIR:AT2G32340.1); Has 779 Blast hits to 750 proteins in 262 species: Archae - 153; Bacteria - 256; Metazoa - 121; Fungi - 0; Plants - 106; Viruses - 0; Other Eukaryotes - 143 (source: NCBI BLink).			0.886087	0.178794	0.914338	0.307317	1.10659	0.268411	1.14188	0.119938
AT1G05280	Protein of unknown function (DUF604); CONTAINS InterPro DOMAIN/s: Protein of unknown function DUF604 (InterPro:IPR006740); BEST Arabidopsis thaliana protein match is: Protein of unknown function (DUF604) (TAIR:AT4G15240.1); Has 523 Blast hits to 513 proteins in 78 species: Archae - 0; Bacteria - 0; Metazoa - 61; Fungi - 172; Plants - 273; Viruses - 0; Other Eukaryotes - 17 (source: NCBI BLink).			1.93475	0.0476409	0.281171	0.00076167	1.03716	0.938425	0.150728	3.09334e-05
AT1G05290	CCT motif family protein; CONTAINS InterPro DOMAIN/s: CCT domain (InterPro:IPR010402); BEST Arabidopsis thaliana protein match is: B-box type zinc finger protein with CCT domain (TAIR:AT3G21880.1); Has 1471 Blast hits to 1456 proteins in 101 species: Archae - 0; Bacteria - 2; Metazoa - 0; Fungi - 0; Plants - 1426; Viruses - 0; Other Eukaryotes - 43 (source: NCBI BLink).			0.889392	0.363513	0.979821	0.89343	0.88966	0.3649	0.98012	0.89515
AT1G05291	Protein of unknown function (DUF1218); FUNCTIONS IN: molecular_function unknown; INVOLVED IN: biological_process unknown; LOCATED IN: endomembrane system; CONTAINS InterPro DOMAIN/s: Protein of unknown function DUF1218 (InterPro:IPR009606); BEST Arabidopsis thaliana protein match is: Protein of unknown function (DUF1218) (TAIR:AT2G32280.1); Has 30201 Blast hits to 17322 proteins in 780 species: A…			1.16952	0.188007	1.03657	0.794607	1.10197	0.443719	0.976695	0.870366
AT1G05300	member of Fe(II) transporter isolog family	ZINC TRANSPORTER 5 PRECURSOR (ZIP5)	ZINC TRANSPORTER 5 PRECURSOR (ZIP5)	0.677433	0.0135844	0.809386	0.149139	1.26598	0.123465	1.51257	0.00783066
AT1G05310	Pectin lyase-like superfamily protein; FUNCTIONS IN: pectinesterase activity; INVOLVED IN: cell wall modification; LOCATED IN: endomembrane system, cell wall, plant-type cell wall; EXPRESSED IN: 12 plant structures; EXPRESSED DURING: 6 growth stages; CONTAINS InterPro DOMAIN/s: Pectinesterase, active site (InterPro:IPR018040), Pectin lyase fold/virulence factor (InterPro:IPR011050), Pectinesteras…			1.06425	0.597752	0.832089	0.0646923	0.837047	0.0860661	0.654448	0.00045285
AT1G05320	FUNCTIONS IN: molecular_function unknown; INVOLVED IN: biological_process unknown; LOCATED IN: cellular_component unknown; EXPRESSED IN: fruit, egg cell; CONTAINS InterPro DOMAIN/s: Prefoldin (InterPro:IPR009053); BEST Arabidopsis thaliana protein match is: unknown protein (TAIR:AT2G32240.1); Has 267650 Blast hits to 119772 proteins in 3899 species: Archae - 3706; Bacteria - 62589; Metazoa - 1065…			0.941535	0.699901	0.609239	0.00082394	1.22273	0.12571	0.791198	0.0628404
AT1G05330	unknown protein; Has 6 Blast hits to 6 proteins in 2 species: Archae - 0; Bacteria - 0; Metazoa - 0; Fungi - 0; Plants - 6; Viruses - 0; Other Eukaryotes - 0 (source: NCBI BLink).			0.917211	0.669197	0.691849	0.0281129	0.876081	0.480269	0.660825	0.0153133
AT1G05340	unknown protein; FUNCTIONS IN: molecular_function unknown; INVOLVED IN: biological_process unknown; LOCATED IN: chloroplast; EXPRESSED IN: 14 plant structures; EXPRESSED DURING: 7 growth stages; BEST Arabidopsis thaliana protein match is: unknown protein (TAIR:AT2G32210.1); Has 189 Blast hits to 189 proteins in 27 species: Archae - 0; Bacteria - 0; Metazoa - 0; Fungi - 21; Plants - 168; Viruses -…			0.601485	0.0351181	1.27668	0.298824	0.786471	0.336262	1.66932	0.0281598
AT1G05350	NAD(P)-binding Rossmann-fold superfamily protein; FUNCTIONS IN: binding, oxidoreductase activity, acting on the CH-OH group of donors, NAD or NADP as acceptor, catalytic activity, cofactor binding; INVOLVED IN: metabolic process; LOCATED IN: cellular_component unknown; EXPRESSED IN: 24 plant structures; EXPRESSED DURING: 15 growth stages; CONTAINS InterPro DOMAIN/s: D-isomer specific 2-hydroxyaci…			0.868863	0.16922	1.21316	0.0481448	0.925654	0.485363	1.29246	0.0116715
AT1G05360	KMS2 encode a endoplasmic reticulum protein involved in the early secretory pathway.	KILLING ME SLOWLY 2 (KMS2)	KILLING ME SLOWLY 2 (KMS2)	0.854669	0.0228821	0.687294	3.966e-05	1.03488	0.667009	0.832216	0.0077816
AT1G05370	Sec14p-like phosphatidylinositol transfer family protein; CONTAINS InterPro DOMAIN/s: Cellular retinaldehyde-binding/triple function, C-terminal (InterPro:IPR001251), Phosphatidylinositol transfer protein-like, N-terminal (InterPro:IPR011074); BEST Arabidopsis thaliana protein match is: Sec14p-like phosphatidylinositol transfer family protein (TAIR:AT3G22410.1); Has 487 Blast hits to 487 proteins…			1.20026	0.421006	1.28582	0.221232	1.14752	0.56362	1.22931	0.325127
AT1G05380	Acyl-CoA N-acyltransferase with RING/FYVE/PHD-type zinc finger protein; CONTAINS InterPro DOMAIN/s: Zinc finger, PHD-type (InterPro:IPR001965), Zinc finger, FYVE/PHD-type (InterPro:IPR011011), Acyl-CoA N-acyltransferase (InterPro:IPR016181), Zinc finger, PHD-finger (InterPro:IPR019787); BEST Arabidopsis thaliana protein match is: Acyl-CoA N-acyltransferase with RING/FYVE/PHD-type zinc finger prot…			1.04075	0.740064	1.12962	0.202448	0.981853	0.890597	1.0657	0.540361
AT1G05385	Encodes a Psb27 homolog involved in photosystem II biogenesis.	LOW PSII ACCUMULATION 19 (LPA19)	(Psb27-H1);LOW PSII ACCUMULATION 19 (LPA19)	1.01913	0.906066	0.674584	0.0019608	1.07479	0.588543	0.711428	0.00516858
AT1G05390	pre-tRNA; tRNA-Asn (anticodon: GTT)			2.48596	0.160886	0.834093	0.812715	1.23292	0.796157	0.413672	0.153979
AT1G05400	unknown protein; BEST Arabidopsis thaliana protein match is: unknown protein (TAIR:AT1G06810.1); Has 31 Blast hits to 31 proteins in 2 species: Archae - 0; Bacteria - 0; Metazoa - 0; Fungi - 0; Plants - 31; Viruses - 0; Other Eukaryotes - 0 (source: NCBI BLink).			0.887488	0.544276	1.34475	0.0797965	1.14168	0.492507	1.7299	0.00327176
AT1G05410	Protein of unknown function (DUF1423); CONTAINS InterPro DOMAIN/s: Protein of unknown function DUF1423, plant (InterPro:IPR004082); BEST Arabidopsis thaliana protein match is: unknown protein (TAIR:AT4G14840.1); Has 192 Blast hits to 189 proteins in 31 species: Archae - 0; Bacteria - 0; Metazoa - 2; Fungi - 10; Plants - 173; Viruses - 0; Other Eukaryotes - 7 (source: NCBI BLink).			0.87299	0.106428	0.992604	0.94527	1.08117	0.379977	1.22931	0.0138228
AT1G05420	ovate family protein 12 (OFP12); CONTAINS InterPro DOMAIN/s: Protein of unknown function DUF623 (InterPro:IPR006458); BEST Arabidopsis thaliana protein match is: ovate family protein 16 (TAIR:AT2G32100.1); Has 358 Blast hits to 358 proteins in 17 species: Archae - 0; Bacteria - 0; Metazoa - 0; Fungi - 0; Plants - 358; Viruses - 0; Other Eukaryotes - 0 (source: NCBI BLink).	OVATE FAMILY PROTEIN 12 (OFP12)	OVATE FAMILY PROTEIN 12 (OFP12);ARABIDOPSIS THALIANA OVATE FAMILY PROTEIN 12 (ATOFP12)	1.29362	0.56352	0.947167	0.913259	0.967497	0.954516	0.708382	0.38656
AT1G05430	unknown protein; Has 31 Blast hits to 31 proteins in 9 species: Archae - 0; Bacteria - 0; Metazoa - 0; Fungi - 0; Plants - 31; Viruses - 0; Other Eukaryotes - 0 (source: NCBI BLink).			0.956739	0.510906	0.984962	0.836937	1.21338	0.00351154	1.24916	0.00107261
AT1G05440	C-8 sterol isomerases; FUNCTIONS IN: C-8 sterol isomerase activity; INVOLVED IN: ergosterol biosynthetic process; LOCATED IN: endoplasmic reticulum; EXPRESSED IN: 14 plant structures; EXPRESSED DURING: 7 growth stages; CONTAINS InterPro DOMAIN/s: ERG2/sigma1 receptor-like (InterPro:IPR006716); Has 118 Blast hits to 118 proteins in 39 species: Archae - 0; Bacteria - 0; Metazoa - 73; Fungi - 4; Pla…			0.87299	0.612244	0.606795	0.0285622	0.873592	0.614356	0.607211	0.0287473
AT1G05450	Encodes a Protease inhibitor/seed storage/LTP family protein			1.48434	0.00759777	1.26449	0.08128	1.15835	0.313722	0.986773	0.941368
AT1G05460	Encodes a protein with similarity to RNA helicases. Mutants are defective in post-transcriptional gene silencing.	SILENCING DEFECTIVE (SDE3)	SILENCING DEFECTIVE (SDE3)	1.33514	0.0640206	1.1403	0.403074	1.11316	0.536154	0.950712	0.780308
AT1G05470	Encodes an inositol polyphosphate 5' phosphatase (5PTase) that is required for the proper recruitment of cells into developing vascular tissue in leaves and cotyledons. It is most similar to Type I 5PTases that are known to cleave a phosphate from IP3 or IP4. cvp2 mutants have elevated levels of IP3 and are hypersensitive to ABA in seed germination assays.	COTYLEDON VASCULAR PATTERN 2 (CVP2)	COTYLEDON VASCULAR PATTERN 2 (CVP2)	0.61925	4.64888e-06	0.263806	1.70455e-09	0.978523	0.794373	0.416859	3.26035e-08
AT1G05490	chromatin remodeling 31 (chr31); FUNCTIONS IN: helicase activity, DNA binding, ATP binding, nucleic acid binding; INVOLVED IN: biological_process unknown; EXPRESSED IN: 13 plant structures; EXPRESSED DURING: 6 growth stages; CONTAINS InterPro DOMAIN/s: DEAD-like helicase, N-terminal (InterPro:IPR014001), DNA/RNA helicase, C-terminal (InterPro:IPR001650), Helicase, superfamily 1/2, ATP-binding dom…	CHROMATIN REMODELING 31 (chr31)	CHROMATIN REMODELING 31 (chr31)	1.09953	0.559173	1.42112	0.0148236	1.00962	0.964004	1.30491	0.0563305
AT1G05500	Encodes a endomembrane-localized synaptotagmin. Synaptotagmin family proteins are calcium sensors that regulate exocytosis in mammalian cells.	(NTMC2T2.1)	SYNAPTOTAGMIN HOMOLOG E (SYTE);ARABIDOPSIS THALIANA SYNAPTOTAGMIN HOMOLOG E (ATSYTE);SYNAPTOTAGMIN 5 (SYT5); (NTMC2T2.1); (NTMC2TYPE2.1)	0.967594	0.496085	1.06159	0.158257	0.925132	0.0783326	1.015	0.770472
AT1G05510	Protein is tyrosine-phosphorylated and its phosphorylation state is modulated in response to ABA in Arabidopsis thaliana seeds.			1.15796	0.44733	1.11243	0.57565	1.14698	0.482411	1.10189	0.61494
AT1G05520	Sec23/Sec24 protein transport family protein; FUNCTIONS IN: transporter activity, zinc ion binding; INVOLVED IN: response to salt stress, transport; LOCATED IN: COPII vesicle coat; EXPRESSED IN: 24 plant structures; EXPRESSED DURING: 13 growth stages; CONTAINS InterPro DOMAIN/s: Sec23/Sec24, helical domain (InterPro:IPR006900), Sec23/Sec24 beta-sandwich (InterPro:IPR012990), Sec23/Sec24, trunk do…			1.18974	0.0435325	1.46077	0.00024589	1.00417	0.973668	1.23292	0.0141123
AT1G05530	Encodes a protein with glucosyltransferase activity with high sequence homology to UGT1 (AT1G05560). It belongs to an UGT subfamily that binds UDP-glucose but not UDP-glucuronate, UDP-galactose, or UDP-rhamnose as the glycosyl donor. UGT2 was shown to be able to use abscisic acid as glycosylation substrate in the presence of UDP-glucose.	UDP-GLUCOSYL TRANSFERASE 75B2 (UGT75B2)	UDP-GLUCOSYL TRANSFERASE 2 (UGT2);UDP-GLUCOSYL TRANSFERASE 75B2 (UGT75B2)	0.699253	0.132879	0.623318	0.0397351	0.845552	0.522787	0.75373	0.218603
AT1G05540	Protein of unknown function (DUF295); FUNCTIONS IN: molecular_function unknown; INVOLVED IN: biological_process unknown; LOCATED IN: mitochondrion; EXPRESSED IN: 21 plant structures; EXPRESSED DURING: 13 growth stages; CONTAINS InterPro DOMAIN/s: Protein of unknown function DUF295 (InterPro:IPR005174); BEST Arabidopsis thaliana protein match is: Protein of unknown function (DUF295) (TAIR:AT1G3016…			0.713196	0.0761207	0.51834	0.00158758	0.991873	0.976868	0.720879	0.0731309
AT1G05550	Protein of unknown function (DUF295); FUNCTIONS IN: molecular_function unknown; INVOLVED IN: biological_process unknown; LOCATED IN: cellular_component unknown; EXPRESSED IN: 6 plant structures; EXPRESSED DURING: 4 anthesis, petal differentiation and expansion stage, E expanded cotyledon stage, D bilateral stage; CONTAINS InterPro DOMAIN/s: Protein of unknown function DUF295 (InterPro:IPR005174);…			1.0894	0.359397	1.08908	0.332455	0.983177	0.886878	0.982889	0.874657
AT1G05560	A UDP-glucose transferase localized in the phragmoplast. It has been co-purified with the callose synthase complex and may transfer UDP-glucose from sucrose synthase to the callose synthase and thus help form a substrate channel for the synthesis of callose at the forming cell plate. Induced by salicylic acid. Independent of NPR1 for their induction by salicylic acid. UGT1 encodes a protein with …	UDP-GLUCOSYLTRANSFERASE 75B1 (UGT75B1)	UDP-GLUCOSE TRANSFERASE 1 (UGT1);UDP-GLUCOSYLTRANSFERASE 75B1 (UGT75B1)	1.7818	0.00155523	5.84616	1.38059e-07	0.854112	0.354366	2.80238	1.246e-05
AT1G05562	Potential natural antisense gene, locus overlaps with AT1G05560			0.916177	0.677392	0.819627	0.251191	0.952336	0.830479	0.851973	0.367941
AT1G05570	Encodes a callose synthase 1 catalytic subunit . Member of Glycosyltransferase Family- 48.	CALLOSE SYNTHASE 1 (CALS1)	CALLOSE SYNTHASE 1 (CALS1); (ATGSL06);GLUCAN SYNTHASE-LIKE 6 (GSL6); (ATGSL6); (GSL06)	0.767634	0.0257651	0.655219	0.00112832	1.0414	0.780063	0.888892	0.305652
AT1G05575	unknown protein; FUNCTIONS IN: molecular_function unknown; INVOLVED IN: anaerobic respiration; LOCATED IN: endomembrane system; EXPRESSED IN: 17 plant structures; EXPRESSED DURING: 9 growth stages; BEST Arabidopsis thaliana protein match is: unknown protein (TAIR:AT2G31945.1); Has 63 Blast hits to 63 proteins in 10 species: Archae - 0; Bacteria - 0; Metazoa - 0; Fungi - 0; Plants - 63; Viruses - …			0.898773	0.55196	3.01927	6.22604e-06	0.945497	0.778649	3.17624	4.27267e-06
AT1G05577	CONTAINS InterPro DOMAIN/s: Protein of unknown function DUF966 (InterPro:IPR010369), Uncharacterised conserved protein UCP031043 (InterPro:IPR021182); BEST Arabidopsis thaliana protein match is: Domain of unknown function (DUF966) (TAIR:AT5G59790.1); Has 167 Blast hits to 166 proteins in 16 species: Archae - 0; Bacteria - 0; Metazoa - 0; Fungi - 0; Plants - 166; Viruses - 0; Other Eukaryotes - 1 …			1.05553	0.835464	0.888602	0.584641	1.09246	0.716423	0.919697	0.712443
AT1G05580	member of Putative Na+/H+ antiporter family	CATION/H+ EXCHANGER 23 (CHX23)	CATION/H+ EXCHANGER 23 (CHX23);CATION/H+ EXCHANGER 23 (ATCHX23)	0.976256	0.818596	0.946418	0.521067	0.984681	0.889022	0.954581	0.597999
AT1G05590	Encodes a protein with &#946;-hexosaminidase activity (the enzyme is active with p-nitrophenyl-&#946;-N-acetylglucosaminide as substrate but displayed only a minor activity toward p-nitrophenyl-&#946;-N-acetylgalactosaminide). Chitotriose-PA was digested almost completely overnight by a 50% ammonium sulfate fraction of a supernatant yeast expressing AtHEX3.	BETA-HEXOSAMINIDASE 2 (HEXO2)	BETA-HEXOSAMINIDASE 3 (ATHEX3);BETA-HEXOSAMINIDASE 2 (HEXO2)	1.15223	0.251725	0.719517	0.00753355	1.08361	0.552147	0.676668	0.00248917
AT1G05600	Tetratricopeptide repeat (TPR)-like superfamily protein; CONTAINS InterPro DOMAIN/s: Pentatricopeptide repeat (InterPro:IPR002885); BEST Arabidopsis thaliana protein match is: Pentatricopeptide repeat (PPR) superfamily protein (TAIR:AT5G46100.1); Has 22742 Blast hits to 7544 proteins in 214 species: Archae - 0; Bacteria - 12; Metazoa - 114; Fungi - 111; Plants - 22140; Viruses - 0; Other Eukaryot…	EMBRYO DEFECTIVE 3101 (EMB3101)	EMBRYO DEFECTIVE 3101 (EMB3101)	0.98034	0.937607	0.862765	0.41295	0.962525	0.871753	0.847086	0.349529
AT1G05610	Encodes the small subunit of ADP-glucose pyrophosphorylase. The small subunit is the catalytic isoform responsible for ADP-glucose pyrophosphorylase activity. The presence of the small subunit is required for large subunit stability. Two isoforms of the small subunit (ApS1 and ApS2) have been described. ApS2 is a minor small subunit isoform present in all plant tissues tested.	ADP-GLUCOSE PYROPHOSPHORYLASE SMALL SUBUNIT 2 (APS2)	ADP-GLUCOSE PYROPHOSPHORYLASE SMALL SUBUNIT 2 (APS2)	1.04876	0.741838	1.15451	0.211102	1.07942	0.567334	1.18827	0.129806
AT1G05615	Domain of unknown function (DUF313) ; CONTAINS InterPro DOMAIN/s: Protein of unknown function DUF313 (InterPro:IPR005508); BEST Arabidopsis thaliana protein match is: Domain of unknown function (DUF313) (TAIR:AT2G24670.1); Has 82 Blast hits to 82 proteins in 3 species: Archae - 0; Bacteria - 0; Metazoa - 0; Fungi - 0; Plants - 82; Viruses - 0; Other Eukaryotes - 0 (source: NCBI BLink).			1.04333	0.847185	0.991085	0.967832	1.11557	0.566452	1.0597	0.767388
AT1G05620	Encodes a cytosolic inosine nucleoside hydrolase. Transcript levels for this gene are elevated in older leaves suggesting that it may play a role in purine catabolism during senescence.	URIDINE-RIBOHYDROLASE 2 (URH2)	NUCLEOSIDE HYDROLASE 2 (NSH2);URIDINE-RIBOHYDROLASE 2 (URH2)	1.15171	0.166328	1.62615	0.00012716	1.26594	0.0222468	1.78744	2.91245e-05
AT1G05630	Encodes an inositol polyphosphate 5-phosphatase with phosphatase activity toward only Ins(1,4,5)P3. Induced in response to ABA and wounding treatments. Expressed in young seedlings and flowers, while no transcripts were detectable in maturated roots, stems, and rosette leaves Modulates the development of cotyledon veins through its regulation of auxin homeostasis. Involved in blue light light?sti…	INOSITOL-POLYPHOSPHATE 5-PHOSPHATASE 13 (5PTASE13)	INOSITOL-POLYPHOSPHATE 5-PHOSPHATASE 13 (5PTASE13);ARABIDOPSIS THALIANA INOSITOL-POLYPHOSPHATE 5-PHOSPHATASE 13 (AT5PTASE13)	0.774418	0.016266	0.46071	3.11456e-06	0.718805	0.00336912	0.427623	1.43465e-06
AT1G05640	Ankyrin repeat family protein; CONTAINS InterPro DOMAIN/s: Ankyrin repeat-containing domain (InterPro:IPR020683), Ankyrin repeat (InterPro:IPR002110); BEST Arabidopsis thaliana protein match is: Ankyrin repeat family protein (TAIR:AT2G31820.1); Has 67578 Blast hits to 27690 proteins in 1106 species: Archae - 88; Bacteria - 6425; Metazoa - 32117; Fungi - 6903; Plants - 5434; Viruses - 485; Other E…			0.910407	0.590521	0.821692	0.184558	0.843441	0.282119	0.761254	0.0645198
AT1G05650	Pectin lyase-like superfamily protein; FUNCTIONS IN: polygalacturonase activity; INVOLVED IN: carbohydrate metabolic process; LOCATED IN: endomembrane system; CONTAINS InterPro DOMAIN/s: Pectin lyase fold/virulence factor (InterPro:IPR011050), Pectin lyase fold (InterPro:IPR012334), Glycoside hydrolase, family 28 (InterPro:IPR000743), Parallel beta-helix repeat (InterPro:IPR006626); BEST Arabidop…			0.483688	0.00609017	0.200315	1.09086e-05	1.19486	0.518108	0.494839	0.00609886
AT1G05660	Pectin lyase-like superfamily protein; FUNCTIONS IN: polygalacturonase activity; INVOLVED IN: carbohydrate metabolic process; LOCATED IN: endomembrane system; CONTAINS InterPro DOMAIN/s: Pectin lyase fold/virulence factor (InterPro:IPR011050), Pectin lyase fold (InterPro:IPR012334), Glycoside hydrolase, family 28 (InterPro:IPR000743), Parallel beta-helix repeat (InterPro:IPR006626); BEST Arabidop…			0.195184	4.82624e-06	0.181149	2.97192e-06	0.875104	0.607314	0.812179	0.357733
AT1G05670	Pentatricopeptide repeat (PPR-like) superfamily protein; CONTAINS InterPro DOMAIN/s: Pentatricopeptide repeat (InterPro:IPR002885); BEST Arabidopsis thaliana protein match is: Tetratricopeptide repeat (TPR)-like superfamily protein (TAIR:AT5G01110.1); Has 76919 Blast hits to 23782 proteins in 722 species: Archae - 3; Bacteria - 657; Metazoa - 3612; Fungi - 1352; Plants - 68766; Viruses - 129; Oth…			0.90182	0.499954	0.997757	0.990242	0.940037	0.712036	1.04004	0.812757
AT1G05675	UDP-Glycosyltransferase superfamily protein; FUNCTIONS IN: transferase activity, transferring hexosyl groups; INVOLVED IN: metabolic process; CONTAINS InterPro DOMAIN/s: UDP-glucuronosyl/UDP-glucosyltransferase (InterPro:IPR002213); BEST Arabidopsis thaliana protein match is: Uridine diphosphate glycosyltransferase 74E2 (TAIR:AT1G05680.1).			0.77503	0.477384	4.25771	0.00025796	0.616848	0.143871	3.38872	0.00095066
AT1G05680	Encodes a UDP-glucosyltransferase, UGT74E2, that acts on IBA (indole-3-butyric acid) and affects auxin homeostasis. The transcript and protein levels of this enzyme are strongly induced by H2O2 and may allow integration of ROS (reactive oxygen species) and auxin signaling. This enzyme can also transfer glycosyl groups to several compounds related to the explosive TNT when this synthetic compound …	URIDINE DIPHOSPHATE GLYCOSYLTRANSFERASE 74E2 (UGT74E2)	URIDINE DIPHOSPHATE GLYCOSYLTRANSFERASE 74E2 (UGT74E2)	5.19614	3.57535e-05	12.4647	8.53036e-07	1.24049	0.495146	2.97573	0.00082655
AT1G05690	BTB and TAZ domain protein. Acts redunantly with BT1 and BT2 during female gametophyte development. Acts with BT2 during male gametophyte development.	BTB AND TAZ DOMAIN PROTEIN 3 (bt3)	BTB AND TAZ DOMAIN PROTEIN 3 (bt3)	1.08731	0.842739	0.887101	0.748059	1.01385	0.97732	0.827161	0.586122
AT1G05700	Leucine-rich repeat transmembrane protein kinase protein; FUNCTIONS IN: kinase activity; INVOLVED IN: protein amino acid phosphorylation; LOCATED IN: endomembrane system; EXPRESSED IN: shoot, stem, hypocotyl, root; CONTAINS InterPro DOMAIN/s: Protein kinase, ATP binding site (InterPro:IPR017441), Protein kinase, catalytic domain (InterPro:IPR000719), Leucine-rich repeat (InterPro:IPR001611), Seri…			2.66908	0.00011011	1.123	0.57943	0.582636	0.00871494	0.24514	4.51587e-06
AT1G05710	basic helix-loop-helix (bHLH) DNA-binding superfamily protein; FUNCTIONS IN: sequence-specific DNA binding transcription factor activity; INVOLVED IN: response to ethylene stimulus, regulation of transcription; LOCATED IN: nucleus; EXPRESSED IN: 22 plant structures; EXPRESSED DURING: 13 growth stages; CONTAINS InterPro DOMAIN/s: Helix-loop-helix DNA-binding domain (InterPro:IPR001092), Helix-loop…			0.882098	0.225962	1.51873	0.00044053	0.871022	0.178925	1.49966	0.00055791
AT1G05720	selenoprotein family protein; FUNCTIONS IN: selenium binding; INVOLVED IN: biological_process unknown; LOCATED IN: endomembrane system; EXPRESSED IN: 22 plant structures; EXPRESSED DURING: 13 growth stages; CONTAINS InterPro DOMAIN/s: Sep15/SelM redox (InterPro:IPR014912); Has 200 Blast hits to 200 proteins in 73 species: Archae - 0; Bacteria - 0; Metazoa - 137; Fungi - 0; Plants - 49; Viruses - …			1.01592	0.915472	1.38761	0.00374944	1.16956	0.14775	1.59746	0.00028235
AT1G05730	Eukaryotic protein of unknown function (DUF842); CONTAINS InterPro DOMAIN/s: Protein of unknown function DUF842, eukaryotic (InterPro:IPR008560); BEST Arabidopsis thaliana protein match is: Eukaryotic protein of unknown function (DUF842) (TAIR:AT2G31725.1); Has 245 Blast hits to 245 proteins in 78 species: Archae - 0; Bacteria - 0; Metazoa - 169; Fungi - 0; Plants - 65; Viruses - 0; Other Eukaryo…			1.66743	0.00080392	2.74185	2.50299e-06	1.03297	0.8493	1.69857	0.0005068
AT1G05740	Eukaryotic protein of unknown function (DUF842); CONTAINS InterPro DOMAIN/s: Protein of unknown function DUF842, eukaryotic (InterPro:IPR008560); BEST Arabidopsis thaliana protein match is: Eukaryotic protein of unknown function (DUF842) (TAIR:AT1G05730.1); Has 144 Blast hits to 144 proteins in 44 species: Archae - 0; Bacteria - 0; Metazoa - 83; Fungi - 0; Plants - 58; Viruses - 0; Other Eukaryot…			0.9602	0.84965	0.970998	0.885001	1.00848	0.972237	1.01982	0.924677
AT1G05750	Encodes a pentatricopeptide repeat protein required for editing of rpoA and clpP chloroplast transcripts.	PIGMENT DEFECTIVE 247 (PDE247)	(CLB19);PIGMENT DEFECTIVE 247 (PDE247)	1.08658	0.653058	1.33858	0.0553119	0.921071	0.656981	1.13469	0.431014
AT1G05760	Specifically restrict the long-distance movement of tobacco etch potyvirus (TEV) without involving either hypersensitive cell death or systemic acquired resistance	RESTRICTED TEV MOVEMENT 1 (RTM1)	RESTRICTED TEV MOVEMENT 1 (RTM1)	0.705195	0.048509	1.46854	0.0259502	1.16424	0.4199	2.42447	8.94689e-05
AT1G05770	Mannose-binding lectin superfamily protein; CONTAINS InterPro DOMAIN/s: Mannose-binding lectin (InterPro:IPR001229); BEST Arabidopsis thaliana protein match is: Mannose-binding lectin superfamily protein (TAIR:AT1G05760.1); Has 502 Blast hits to 381 proteins in 24 species: Archae - 0; Bacteria - 0; Metazoa - 0; Fungi - 0; Plants - 502; Viruses - 0; Other Eukaryotes - 0 (source: NCBI BLink).			0.832589	0.173649	0.764437	0.0378052	1.2392	0.10823	1.13776	0.328416
AT1G05780	Vacuolar ATPase assembly integral membrane protein VMA21-like domain; FUNCTIONS IN: molecular_function unknown; INVOLVED IN: biological_process unknown; LOCATED IN: endomembrane system; CONTAINS InterPro DOMAIN/s: Vacuolar ATPase assembly integral membrane protein VMA21-like domain (InterPro:IPR019013); BEST Arabidopsis thaliana protein match is: Vacuolar ATPase assembly integral membrane protein…			1.41805	0.0506391	1.72056	0.00372275	1.13597	0.516914	1.3783	0.060889
AT1G05785	Got1/Sft2-like vescicle transport protein family; FUNCTIONS IN: molecular_function unknown; INVOLVED IN: vesicle-mediated transport; LOCATED IN: cellular_component unknown; CONTAINS InterPro DOMAIN/s: Vesicle transport protein, Got1/SFT2-like (InterPro:IPR007305); BEST Arabidopsis thaliana protein match is: Got1/Sft2-like vescicle transport protein family (TAIR:AT5G01430.2); Has 450 Blast hits to…			0.997746	0.986329	1.03362	0.745361	0.990667	0.941605	1.02629	0.805322
AT1G05790	lipase class 3 family protein; FUNCTIONS IN: triglyceride lipase activity; INVOLVED IN: lipid metabolic process; LOCATED IN: endomembrane system; EXPRESSED IN: 24 plant structures; EXPRESSED DURING: 15 growth stages; CONTAINS InterPro DOMAIN/s: Lipase, class 3 (InterPro:IPR002921); BEST Arabidopsis thaliana protein match is: alpha/beta-Hydrolases superfamily protein (TAIR:AT2G42450.1); Has 496 Bl…			0.867883	0.276506	1.2126	0.111581	0.861186	0.248189	1.20324	0.127053
AT1G05800	Encodes a galactolipase. Located in the chloroplast. Involved in the initial step of jasmonic acid biosynthesis. Expressed in vegetative tissues and is necessary for the biosynthesis of basal-level JAs in vegetative tissues.	DONGLE (DGL)	DONGLE (DGL)	0.973507	0.923408	1.0438	0.860526	0.988336	0.968039	1.0597	0.80624
AT1G05805	basic helix-loop-helix (bHLH) DNA-binding superfamily protein; FUNCTIONS IN: DNA binding, sequence-specific DNA binding transcription factor activity; INVOLVED IN: regulation of transcription; LOCATED IN: cytosol; EXPRESSED IN: 24 plant structures; EXPRESSED DURING: 13 growth stages; CONTAINS InterPro DOMAIN/s: Helix-loop-helix DNA-binding domain (InterPro:IPR001092), Helix-loop-helix DNA-binding…			0.90856	0.421272	1.28735	0.0212516	0.999674	0.998766	1.41645	0.00314891
AT1G05810	RAB GTPase homolog A5E (RABA5E); FUNCTIONS IN: GTP binding; INVOLVED IN: protein transport, small GTPase mediated signal transduction; LOCATED IN: chloroplast; EXPRESSED IN: 23 plant structures; EXPRESSED DURING: 13 growth stages; CONTAINS InterPro DOMAIN/s: Ras GTPase (InterPro:IPR001806), Small GTP-binding protein (InterPro:IPR005225), Small GTPase (InterPro:IPR020851), Ras (InterPro:IPR013753)…	RAB GTPASE HOMOLOG A5E (RABA5E)	(ARA); (ARA-1);RAB GTPASE HOMOLOG A5E (RABA5E);ARABIDOPSIS THALIANA RAB GTPASE HOMOLOG A5E (ATRABA5E); (ATRAB11D)	0.771279	0.277644	0.541717	0.00916395	0.995685	0.990337	0.699332	0.108009
AT1G05820	SIGNAL PEPTIDE PEPTIDASE-LIKE 5 (SPPL5); FUNCTIONS IN: peptidase activity, aspartic-type endopeptidase activity; INVOLVED IN: proteolysis; LOCATED IN: endomembrane system, integral to membrane; CONTAINS InterPro DOMAIN/s: Protease-associated PA (InterPro:IPR003137), Peptidase A22, presenilin signal peptide (InterPro:IPR006639), Peptidase A22B, signal peptide peptidase (InterPro:IPR007369); BEST A…	SIGNAL PEPTIDE PEPTIDASE-LIKE 5 (SPPL5)	ARABIDOPSIS THALIANA SIGNAL PEPTIDE PEPTIDASE-LIKE 5 (ATSPPL5);SIGNAL PEPTIDE PEPTIDASE-LIKE 5 (SPPL5)	1.18145	0.0781842	0.684879	0.00053721	1.15081	0.139004	0.667121	0.00032087
AT1G05830	Encodes a homolog of trithorax, a histone-lysine N-methyltransferase. Paralog of ATX1. Unlike ATX1 which is involved in trimethylating of histone H3-mysine 4, ATX2 is involved in dimethylating of histone H3-lysine 4. ATX1 and ATX2 influence the expression of largely nonoverlapping gene sets. The expression pattern of ATX2 is also different from that of ATX1.	TRITHORAX-LIKE PROTEIN 2 (ATX2)	SET DOMAIN PROTEIN 30 (SDG30);TRITHORAX-LIKE PROTEIN 2 (ATX2)	0.811446	0.0607144	0.778118	0.0217621	0.962779	0.784622	0.923235	0.486525
AT1G05835	PHD finger protein; LOCATED IN: endomembrane system; BEST Arabidopsis thaliana protein match is: unknown protein (TAIR:AT1G32583.1); Has 93 Blast hits to 91 proteins in 14 species: Archae - 0; Bacteria - 0; Metazoa - 0; Fungi - 0; Plants - 93; Viruses - 0; Other Eukaryotes - 0 (source: NCBI BLink).			0.833717	0.321894	0.259217	2.57669e-06	1.10626	0.618313	0.343955	1.87915e-05
AT1G05840	Eukaryotic aspartyl protease family protein; FUNCTIONS IN: aspartic-type endopeptidase activity; INVOLVED IN: proteolysis; LOCATED IN: anchored to membrane; EXPRESSED IN: 23 plant structures; EXPRESSED DURING: 15 growth stages; CONTAINS InterPro DOMAIN/s: Peptidase aspartic, catalytic (InterPro:IPR009007), Peptidase aspartic (InterPro:IPR021109), Peptidase A1 (InterPro:IPR001461); BEST Arabidopsi…			0.869059	0.221362	0.885221	0.268368	1.05002	0.719385	1.06955	0.575363
AT1G05850	Encodes an endo chitinase-like protein AtCTL1. Essential for tolerance to heat, salt and drought stresses. Also involved in root hair development, cell expansion and response to cytokinin. Allelic to erh2. 11 alleles described in Hauser (1995). Mutant is defective in acquired thermotolerance, appears semidwarf throughout its life cycle and has extra lateral branches. There are two EMS alleles. Ex…	POM-POM1 (POM1)	POM-POM1 (POM1);ECTOPIC ROOT HAIR 2 (ERH2);ECTOPIC DEPOSITION OF LIGNIN IN PITH 1 (ELP1); (ATCTL1);ECTOPIC DEPOSITION OF LIGNIN IN PITH (ELP);SENSITIVE TO HOT TEMPERATURES 2 (HOT2);CHITINASE-LIKE PROTEIN 1 (CTL1)	1.09692	0.0567501	0.857311	0.00279202	1.11096	0.0316969	0.868273	0.00492584
AT1G05860	unknown protein; FUNCTIONS IN: molecular_function unknown; INVOLVED IN: biological_process unknown; LOCATED IN: chloroplast; EXPRESSED IN: 20 plant structures; EXPRESSED DURING: 11 growth stages; BEST Arabidopsis thaliana protein match is: unknown protein (TAIR:AT2G31600.1); Has 101 Blast hits to 100 proteins in 32 species: Archae - 0; Bacteria - 0; Metazoa - 28; Fungi - 2; Plants - 66; Viruses -…			1.28809	0.0459394	1.20746	0.119095	1.01352	0.940747	0.950073	0.718523
AT1G05870	Protein of unknown function (DUF1685); FUNCTIONS IN: molecular_function unknown; INVOLVED IN: N-terminal protein myristoylation; LOCATED IN: cellular_component unknown; CONTAINS InterPro DOMAIN/s: Protein of unknown function DUF1685 (InterPro:IPR012881); BEST Arabidopsis thaliana protein match is: Protein of unknown function (DUF1685) (TAIR:AT2G31560.2); Has 270 Blast hits to 270 proteins in 15 s…			0.982998	0.981445	0.654153	0.391144	0.71885	0.548667	0.47837	0.118172
AT1G05880	Encodes ARI12 (ARIADNE 12). ARI12 belongs to a family of ?RING between RING fingers' (RBR) domain proteins with E3 ligase activity. Expression of ARI12 is induced by UV-B exposure.	ARIADNE 12 (ARI12)	ARIADNE 12 (ARI12)	1.08621	0.753236	2.0141	0.00237032	0.807585	0.341727	1.49746	0.0511724
AT1G05890	ARIADNE 5 (ARI5); FUNCTIONS IN: zinc ion binding; EXPRESSED IN: 23 plant structures; EXPRESSED DURING: 15 growth stages; CONTAINS InterPro DOMAIN/s: Zinc finger, C6HC-type (InterPro:IPR002867), Zinc finger, RING-type (InterPro:IPR001841); BEST Arabidopsis thaliana protein match is: IBR domain-containing protein (TAIR:AT2G31510.1).	ARIADNE 5 (ARI5)	ARIADNE 5 (ARI5)	0.740415	0.00953076	0.941276	0.61279	0.858578	0.17344	1.09149	0.437986
AT1G05894	unknown protein; LOCATED IN: chloroplast; BEST Arabidopsis thaliana protein match is: unknown protein (TAIR:AT2G31480.1); Has 35333 Blast hits to 34131 proteins in 2444 species: Archae - 798; Bacteria - 22429; Metazoa - 974; Fungi - 991; Plants - 531; Viruses - 0; Other Eukaryotes - 9610 (source: NCBI BLink).			1.02444	0.845508	0.856966	0.0916939	1.12884	0.211799	0.944302	0.572744
AT1G05900	endonuclease III 2 (NTH2); CONTAINS InterPro DOMAIN/s: DNA glycosylase (InterPro:IPR011257), Helix-hairpin-helix DNA-binding motif, class 1 (InterPro:IPR003583), Endonuclease III-like, iron-sulphur cluster loop motif (InterPro:IPR003651), Endonuclease III, conserved site-2 (InterPro:IPR004036), Helix-hairpin-helix motif (InterPro:IPR000445), HhH-GPD domain (InterPro:IPR003265); BEST Arabidopsis t…	ENDONUCLEASE III 2 (NTH2)	ENDONUCLEASE III 2 (NTH2); (ATNTH2)	0.796571	0.00944948	0.668959	0.00012986	0.9417	0.51652	0.790841	0.00640563
AT1G05910	cell division cycle protein 48-related / CDC48-related; FUNCTIONS IN: nucleoside-triphosphatase activity, nucleotide binding, ATP binding; EXPRESSED IN: 17 plant structures; EXPRESSED DURING: 7 growth stages; CONTAINS InterPro DOMAIN/s: ATPase, AAA-type, core (InterPro:IPR003959), ATPase, AAA+ type, core (InterPro:IPR003593), ATPase, AAA-type, conserved site (InterPro:IPR003960), Bromodomain (Int…			1.06931	0.517922	1.02652	0.814555	0.985886	0.912447	0.946432	0.582072
AT1G05920	FUNCTIONS IN: DNA binding; INVOLVED IN: regulation of transcription, DNA-dependent; LOCATED IN: cellular_component unknown; CONTAINS InterPro DOMAIN/s: Protein of unknown function DUF313 (InterPro:IPR005508), Transcriptional factor B3 (InterPro:IPR003340); BEST Arabidopsis thaliana protein match is: Domain of unknown function (DUF313) (TAIR:AT3G24850.1); Has 196 Blast hits to 185 proteins in 22 s…			1.18653	0.333121	0.869978	0.415516	1.18167	0.346394	0.866415	0.400119
AT1G05925	unknown protein; LOCATED IN: endomembrane system; Has 30201 Blast hits to 17322 proteins in 780 species: Archae - 12; Bacteria - 1396; Metazoa - 17338; Fungi - 3422; Plants - 5037; Viruses - 0; Other Eukaryotes - 2996 (source: NCBI BLink).			1.26505	0.118928	1.1565	0.329116	1.12667	0.465479	1.03	0.873144
AT1G05930	FUNCTIONS IN: DNA binding; INVOLVED IN: regulation of transcription, DNA-dependent; LOCATED IN: cellular_component unknown; CONTAINS InterPro DOMAIN/s: Protein of unknown function DUF313 (InterPro:IPR005508), Transcriptional factor B3 (InterPro:IPR003340); BEST Arabidopsis thaliana protein match is: Domain of unknown function (DUF313) (TAIR:AT3G24850.1); Has 119 Blast hits to 119 proteins in 5 sp…			1.08719	0.592033	0.828676	0.153883	1.06531	0.699271	0.811993	0.113172
AT1G05940	Encodes a member of the cationic amino acid transporter (CAT) subfamily of amino acid polyamine choline transporters.	CATIONIC AMINO ACID TRANSPORTER 9 (CAT9)	CATIONIC AMINO ACID TRANSPORTER 9 (CAT9)	0.937507	0.392938	1.14658	0.0464661	1.02508	0.779601	1.25368	0.00280751
AT1G05950	unknown protein; Has 50 Blast hits to 45 proteins in 14 species: Archae - 5; Bacteria - 0; Metazoa - 4; Fungi - 0; Plants - 34; Viruses - 0; Other Eukaryotes - 7 (source: NCBI BLink).			0.973726	0.898478	0.676457	0.0113087	0.926653	0.674161	0.643753	0.00550515
AT1G05960	ARM repeat superfamily protein; FUNCTIONS IN: binding; INVOLVED IN: biological_process unknown; EXPRESSED IN: 24 plant structures; EXPRESSED DURING: 15 growth stages; CONTAINS InterPro DOMAIN/s: Armadillo-type fold (InterPro:IPR016024); BEST Arabidopsis thaliana protein match is: Uncharacterized protein (TAIR:AT2G41830.1); Has 335 Blast hits to 327 proteins in 101 species: Archae - 0; Bacteria - …			0.832965	0.105543	0.670877	0.00132944	0.850266	0.152843	0.684812	0.00192859
AT1G05970	RNA-binding (RRM/RBD/RNP motifs) family protein; Has 35333 Blast hits to 34131 proteins in 2444 species: Archae - 798; Bacteria - 22429; Metazoa - 974; Fungi - 991; Plants - 531; Viruses - 0; Other Eukaryotes - 9610 (source: NCBI BLink).			0.994824	0.971718	0.921062	0.413261	0.948452	0.648084	0.878126	0.174585
AT1G05990	EF hand calcium-binding protein family; FUNCTIONS IN: calcium ion binding; LOCATED IN: cellular_component unknown; EXPRESSED IN: root hair; CONTAINS InterPro DOMAIN/s: Parvalbumin (InterPro:IPR008080), EF-Hand 1, calcium-binding site (InterPro:IPR018247), EF-HAND 2 (InterPro:IPR018249), EF-hand-like domain (InterPro:IPR011992), Calcium-binding EF-hand (InterPro:IPR002048), EF-hand (InterPro:IPR01…		(RHS1);ROOT HAIR SPECIFIC 1 (RHS1)	0.841941	0.602814	0.700283	0.203114	1.15626	0.670587	0.961714	0.914625
AT1G06000	encodes a flavonol-7-O-rhamnosyltransferase involved in the formation of rhamnosylated flavonols			1.44583	0.538437	0.723914	0.572525	1.35943	0.62003	0.680652	0.489362
AT1G06002	Potential natural antisense gene, locus overlaps with AT1G06000			1.72445	0.171185	0.997909	0.99687	1.32203	0.522458	0.765042	0.514752
AT1G06010	unknown protein; Has 25 Blast hits to 25 proteins in 9 species: Archae - 0; Bacteria - 0; Metazoa - 0; Fungi - 0; Plants - 25; Viruses - 0; Other Eukaryotes - 0 (source: NCBI BLink).			0.683267	0.00080533	0.779689	0.0113643	0.86416	0.137086	0.98611	0.909159
AT1G06020	pfkB-like carbohydrate kinase family protein; FUNCTIONS IN: kinase activity, ribokinase activity; INVOLVED IN: D-ribose metabolic process, acetate fermentation, sucrose biosynthetic process, sucrose catabolic process, using beta-fructofuranosidase; EXPRESSED IN: central cell, embryo; EXPRESSED DURING: C globular stage; CONTAINS InterPro DOMAIN/s: Carbohydrate/purine kinase (InterPro:IPR011611), R…			1.21607	0.493688	0.751086	0.261289	1.24975	0.425373	0.771886	0.314952
AT1G06030	pfkB-like carbohydrate kinase family protein; FUNCTIONS IN: kinase activity, ribokinase activity; INVOLVED IN: D-ribose metabolic process, acetate fermentation, sucrose biosynthetic process, sucrose catabolic process, using beta-fructofuranosidase; EXPRESSED IN: guard cell; CONTAINS InterPro DOMAIN/s: Carbohydrate/purine kinase (InterPro:IPR011611), Ribokinase (InterPro:IPR002139), Carbohydrate/p…			1.15849	0.641289	0.830994	0.513181	1.21484	0.516866	0.871414	0.642214
AT1G06040	Encodes salt tolerance protein (STO) which confers salt tolerance to yeast cells. Fully complements calcineurin deficient yeast but does not encode a phosphoprotein phosphatase. Sequence has similarities to CONSTANS. STO co-localizes with COP1 and plays a role in light signaling.	SALT TOLERANCE (STO)	B-BOX DOMAIN PROTEIN 24 (BBX24);SALT TOLERANCE (STO)	0.948571	0.670664	0.679695	0.00103603	0.98549	0.920688	0.706152	0.00216334
AT1G06050	Protein of unknown function (DUF1336); CONTAINS InterPro DOMAIN/s: Protein of unknown function DUF1336 (InterPro:IPR009769); BEST Arabidopsis thaliana protein match is: Protein of unknown function (DUF1336) (TAIR:AT5G10750.1); Has 364 Blast hits to 356 proteins in 29 species: Archae - 0; Bacteria - 0; Metazoa - 1; Fungi - 0; Plants - 307; Viruses - 0; Other Eukaryotes - 56 (source: NCBI BLink).			0.84852	0.236284	0.847285	0.207323	0.965075	0.839096	0.963669	0.819551
AT1G06060	LisH and RanBPM domains containing protein; CONTAINS InterPro DOMAIN/s: Ran binding protein, CRA domain (InterPro:IPR019589), CTLH, C-terminal LisH motif (InterPro:IPR006595), LisH dimerisation motif (InterPro:IPR006594), Ran binding protein-like, CRA domain (InterPro:IPR013144); BEST Arabidopsis thaliana protein match is: SPla/RYanodine receptor (SPRY) domain-containing protein (TAIR:AT1G35470.2…			0.844128	0.00454416	0.793394	0.00039532	1.03716	0.557955	0.974828	0.678177
AT1G06070	Basic-leucine zipper (bZIP) transcription factor family protein; FUNCTIONS IN: DNA binding, sequence-specific DNA binding transcription factor activity; INVOLVED IN: regulation of transcription, DNA-dependent; LOCATED IN: chloroplast; EXPRESSED IN: 23 plant structures; EXPRESSED DURING: 13 growth stages; CONTAINS InterPro DOMAIN/s: Basic-leucine zipper (bZIP) transcription factor (InterPro:IPR004…			1.11338	0.107693	1.14839	0.0328953	0.967764	0.677797	0.998199	0.983823
AT1G06080	homologous to delta 9 acyl-lipid desaturases of cyanobacteria and acyl-CoA desaturases of yeast and mammals. expression down-regulated by cold temperature.	DELTA 9 DESATURASE 1 (ADS1)	DELTA 9 DESATURASE 1 (ADS1)	1.61013	0.17022	0.165686	6.47635e-05	1.69366	0.126722	0.174281	8.19455e-05
AT1G06090	Fatty acid desaturase family protein; FUNCTIONS IN: oxidoreductase activity, oxidoreductase activity, acting on paired donors, with oxidation of a pair of donors resulting in the reduction of molecular oxygen to two molecules of water; INVOLVED IN: oxidation reduction, lipid metabolic process; LOCATED IN: cellular_component unknown; CONTAINS InterPro DOMAIN/s: Fatty acid desaturase, type 1, core …			0.596889	0.102711	0.299987	0.00078055	0.965232	0.93712	0.485109	0.0201984
AT1G06100	Fatty acid desaturase family protein; FUNCTIONS IN: oxidoreductase activity, oxidoreductase activity, acting on paired donors, with oxidation of a pair of donors resulting in the reduction of molecular oxygen to two molecules of water; INVOLVED IN: oxidation reduction, lipid metabolic process; EXPRESSED IN: 17 plant structures; EXPRESSED DURING: 11 growth stages; CONTAINS InterPro DOMAIN/s: Fatty…			0.643319	0.307687	0.0578556	6.61557e-06	1.33491	0.532411	0.120052	8.04542e-05
AT1G06110	SKP1/ASK-interacting protein 16 (SKIP16); CONTAINS InterPro DOMAIN/s: ApaG (InterPro:IPR007474); Has 2063 Blast hits to 2061 proteins in 779 species: Archae - 0; Bacteria - 1378; Metazoa - 194; Fungi - 63; Plants - 89; Viruses - 0; Other Eukaryotes - 339 (source: NCBI BLink).	SKP1/ASK-INTERACTING PROTEIN 16 (SKIP16)	SKP1/ASK-INTERACTING PROTEIN 16 (SKIP16)	0.960633	0.816435	0.932878	0.639003	1.09222	0.563867	1.06066	0.697756
AT1G06120	Fatty acid desaturase family protein; FUNCTIONS IN: oxidoreductase activity, oxidoreductase activity, acting on paired donors, with oxidation of a pair of donors resulting in the reduction of molecular oxygen to two molecules of water; INVOLVED IN: oxidation reduction, lipid metabolic process; CONTAINS InterPro DOMAIN/s: Fatty acid desaturase, type 1, core (InterPro:IPR015876), Fatty acid desatur…			0.255994	0.0005294	0.208924	0.00014656	0.816129	0.589052	0.666067	0.204598
AT1G06130	glyoxalase 2-4 (GLX2-4); FUNCTIONS IN: hydrolase activity, zinc ion binding, hydroxyacylglutathione hydrolase activity; INVOLVED IN: methylglyoxal catabolic process to D-lactate; LOCATED IN: chloroplast; EXPRESSED IN: 24 plant structures; EXPRESSED DURING: 13 growth stages; CONTAINS InterPro DOMAIN/s: Beta-lactamase-like (InterPro:IPR001279), Hydroxyacylglutathione hydrolase (InterPro:IPR017782);…	GLYOXALASE 2-4 (GLX2-4)	GLYOXALASE 2-4 (GLX2-4)	1.11037	0.181575	1.51183	5.46022e-05	0.716287	0.00037103	0.975268	0.781421
AT1G06135	unknown protein; FUNCTIONS IN: molecular_function unknown; INVOLVED IN: biological_process unknown; LOCATED IN: endomembrane system; BEST Arabidopsis thaliana protein match is: unknown protein (TAIR:AT2G31345.1); Has 35333 Blast hits to 34131 proteins in 2444 species: Archae - 798; Bacteria - 22429; Metazoa - 974; Fungi - 991; Plants - 531; Viruses - 0; Other Eukaryotes - 9610 (source: NCBI BLink…			0.867981	0.437213	1.35189	0.0641438	0.957765	0.844207	1.49173	0.0172316
AT1G06137	unknown protein; FUNCTIONS IN: molecular_function unknown; INVOLVED IN: biological_process unknown; LOCATED IN: endomembrane system; BEST Arabidopsis thaliana protein match is: unknown protein (TAIR:AT1G06135.1); Has 30201 Blast hits to 17322 proteins in 780 species: Archae - 12; Bacteria - 1396; Metazoa - 17338; Fungi - 3422; Plants - 5037; Viruses - 0; Other Eukaryotes - 2996 (source: NCBI BLin…			1.26106	0.43942	1.01975	0.956987	1.09108	0.80479	0.882299	0.68587
AT1G06140	Encodes MEF3 (mitochondrial editing factor 3), a PPR (pentatricopeptide repeat) protein of the E domain subclass. Functions in mitochondrial RNA editing.	MITOCHONDRIAL EDITING FACTOR 3 (MEF3)	MITOCHONDRIAL EDITING FACTOR 3 (MEF3)	1.03501	0.836445	1.20693	0.130184	0.898154	0.441606	1.04734	0.75591
AT1G06148	Unknown gene			0.8239	0.420061	0.996326	0.990136	0.898936	0.689722	1.08707	0.744802
AT1G06149	Upstream open reading frames (uORFs) are small open reading frames found in the 5' UTR of a mature mRNA, and can potentially mediate translational regulation of the largest, or major, ORF (mORF). CPuORF8 represents a conserved upstream opening reading frame relative to major ORF AT1G06150.1	CONSERVED PEPTIDE UPSTREAM OPEN READING FRAME 8 (CPuORF8)	CONSERVED PEPTIDE UPSTREAM OPEN READING FRAME 8 (CPuORF8)	0.935183	0.621856	0.81583	0.0721636	1.04054	0.787655	0.907739	0.417136
AT1G06150	EMBRYO DEFECTIVE 1444 (EMB1444); FUNCTIONS IN: sequence-specific DNA binding transcription factor activity; INVOLVED IN: regulation of transcription; LOCATED IN: nucleus; CONTAINS InterPro DOMAIN/s: Pentatricopeptide repeat (InterPro:IPR002885), Helix-loop-helix DNA-binding domain (InterPro:IPR001092), Helix-loop-helix DNA-binding (InterPro:IPR011598); BEST Arabidopsis thaliana protein match is: …	EMBRYO DEFECTIVE 1444 (EMB1444)	EMBRYO DEFECTIVE 1444 (EMB1444);RECEPTOR LIKE PROTEIN 53 (AtRLP53)	0.921567	0.464276	0.83418	0.0661959	1.04276	0.737536	0.94387	0.600318
AT1G06160	encodes a member of the ERF (ethylene response factor) subfamily B-3 of ERF/AP2 transcription factor family. The protein contains one AP2 domain. There are 18 members in this subfamily including ATERF-1, ATERF-2, AND ATERF-5.	OCTADECANOID-RESPONSIVE ARABIDOPSIS AP2/ERF 59 (ORA59)	OCTADECANOID-RESPONSIVE ARABIDOPSIS AP2/ERF 59 (ORA59)	1.00452	0.987247	0.988217	0.961771	1.06703	0.783782	1.04971	0.831497
AT1G06170	basic helix-loop-helix (bHLH) DNA-binding superfamily protein; FUNCTIONS IN: DNA binding, sequence-specific DNA binding transcription factor activity; INVOLVED IN: regulation of transcription; LOCATED IN: nucleus; EXPRESSED IN: 6 plant structures; EXPRESSED DURING: 4 anthesis, petal differentiation and expansion stage, E expanded cotyledon stage, D bilateral stage; CONTAINS InterPro DOMAIN/s: Hel…			0.975156	0.904768	0.956926	0.809247	0.997327	0.991041	0.978681	0.911204
AT1G06180	member of MYB3R- and R2R3- type MYB- encoding genes	MYB DOMAIN PROTEIN 13 (MYB13)	MYB DOMAIN PROTEIN 13 (ATMYB13);MYB DOMAIN PROTEIN 13 (MYB13); (ATMYBLFGN)	1.56782	0.365824	1.72453	0.234992	1.19668	0.756569	1.3163	0.585977
AT1G06190	Encodes a novel ribonucleic acid-binding protein that interacts with the endonuclease RNase E and supports its function in processing plastid ribonucleic acids.	RHO-N 1 (RHON1)	RHO-N 1 (RHON1)	1	1	0.717266	1.66322e-05	1.04022	0.508628	0.746115	4.82122e-05
AT1G06200	Peptidase S24/S26A/S26B/S26C family protein; CONTAINS InterPro DOMAIN/s: Peptidase S24/S26A/S26B/S26C, beta-ribbon domain (InterPro:IPR011056), Peptidase S24/S26A/S26B/S26C (InterPro:IPR015927); BEST Arabidopsis thaliana protein match is: Peptidase S24/S26A/S26B/S26C family protein (TAIR:AT2G31140.1); Has 259 Blast hits to 259 proteins in 81 species: Archae - 0; Bacteria - 8; Metazoa - 68; Fungi …			0.90182	0.0159826	1.05026	0.224869	1.03926	0.383193	1.21032	0.00018847
AT1G06210	ENTH/VHS/GAT family protein; FUNCTIONS IN: protein transporter activity; INVOLVED IN: intracellular protein transport, intra-Golgi vesicle-mediated transport; LOCATED IN: Golgi stack, intracellular; EXPRESSED IN: 23 plant structures; EXPRESSED DURING: 13 growth stages; CONTAINS InterPro DOMAIN/s: VHS (InterPro:IPR002014), GAT (InterPro:IPR004152), ENTH/VHS (InterPro:IPR008942); BEST Arabidopsis t…			0.908355	0.641138	1.04009	0.855855	0.978744	0.931532	1.12069	0.54096
AT1G06220	Encodes a protein with similarity to splicing factor Snu114. Snu114 is thought to be involved in activation of the splicosome. Loss of GFA1 function results in reduced female fertility. Approximately 50% of ovules abort due to defects in the female gametophyte. In mutant gametophytes antipodal cells express egg cell markers suggesting a defect in specification of cell fate.GFA1 is also required t…	MATERNAL EFFECT EMBRYO ARREST 5 (MEE5)	MATERNAL EFFECT EMBRYO ARREST 5 (MEE5)	1.36653	0.00930212	1.27927	0.0280306	0.983097	0.914427	0.920322	0.483469
AT1G06225	Member of a large family of putative ligands homologous to the Clavata3 gene. Consists of a single exon.	CLAVATA3/ESR-RELATED 3 (CLE3)	CLAVATA3/ESR-RELATED 3 (CLE3)	1.0669	0.826378	0.841293	0.465829	1.1101	0.705279	0.875355	0.58983
AT1G06230	This gene is predicted to encode a bromodomain-containing protein. Plant lines expressing RNAi constructs targeted against GTE4 show some resistance to agrobacterium-mediated root transformation.	GLOBAL TRANSCRIPTION FACTOR GROUP E4 (GTE4)	GLOBAL TRANSCRIPTION FACTOR GROUP E4 (GTE4)	0.90815	0.00463887	0.845672	5.748e-05	0.975461	0.471235	0.908356	0.00379617
AT1G06240	Protein of unknown function DUF455; CONTAINS InterPro DOMAIN/s: Protein of unknown function DUF455 (InterPro:IPR007402); BEST Arabidopsis thaliana protein match is: Protein of unknown function DUF455 (TAIR:AT5G04520.1); Has 954 Blast hits to 954 proteins in 412 species: Archae - 0; Bacteria - 697; Metazoa - 13; Fungi - 46; Plants - 75; Viruses - 0; Other Eukaryotes - 123 (source: NCBI BLink).			0.923024	0.703208	0.718077	0.0507681	0.896905	0.585108	0.697754	0.0351271
AT1G06250	alpha/beta-Hydrolases superfamily protein; FUNCTIONS IN: triglyceride lipase activity; INVOLVED IN: lipid metabolic process; LOCATED IN: cellular_component unknown; EXPRESSED IN: 10 plant structures; EXPRESSED DURING: 4 anthesis, F mature embryo stage, petal differentiation and expansion stage, E expanded cotyledon stage; CONTAINS InterPro DOMAIN/s: Lipase, class 3 (InterPro:IPR002921); BEST Arab…			1.0942	0.773832	0.821351	0.444917	1.0859	0.795255	0.815118	0.424496
AT1G06260	Cysteine proteinases superfamily protein; FUNCTIONS IN: cysteine-type peptidase activity, cysteine-type endopeptidase activity; INVOLVED IN: proteolysis; LOCATED IN: endomembrane system; EXPRESSED IN: petal, leaf whorl, sepal, flower; EXPRESSED DURING: 4 anthesis, petal differentiation and expansion stage; CONTAINS InterPro DOMAIN/s: Peptidase C1A, papain (InterPro:IPR013128), Proteinase inhibito…			1.02861	0.924513	0.901844	0.659591	1.13594	0.600914	0.995946	0.988547
AT1G06265	Potential natural antisense gene, locus overlaps with AT1G06260			1.13289	0.421975	0.842466	0.223293	1.01197	0.955361	0.75254	0.0430073
AT1G06270	Pentatricopeptide repeat (PPR) superfamily protein; CONTAINS InterPro DOMAIN/s: Pentatricopeptide repeat (InterPro:IPR002885); BEST Arabidopsis thaliana protein match is: rna processing factor 2 (TAIR:AT1G62670.1); Has 12812 Blast hits to 4675 proteins in 155 species: Archae - 0; Bacteria - 0; Metazoa - 0; Fungi - 63; Plants - 12587; Viruses - 0; Other Eukaryotes - 162 (source: NCBI BLink).			1.54919	0.00143302	1.21303	0.0971681	1.26994	0.0500994	0.994374	0.97182
AT1G06280	LOB domain-containing protein 2 (LBD2); INVOLVED IN: biological_process unknown; LOCATED IN: chloroplast; CONTAINS InterPro DOMAIN/s: Lateral organ boundaries, LOB (InterPro:IPR004883); BEST Arabidopsis thaliana protein match is: Lateral organ boundaries (LOB) domain family protein (TAIR:AT1G65620.4); Has 899 Blast hits to 894 proteins in 25 species: Archae - 0; Bacteria - 0; Metazoa - 0; Fungi -…	LOB DOMAIN-CONTAINING PROTEIN 2 (LBD2)	LOB DOMAIN-CONTAINING PROTEIN 2 (LBD2)	1.02005	0.963025	0.910575	0.783308	1.01769	0.967324	0.908457	0.777491
AT1G06290	Encodes an acyl-CoA oxidase with specificity for medium chain fatty acids.	ACYL-COA OXIDASE 3 (ACX3)	(ATACX3);ACYL-COA OXIDASE 3 (ACX3)	1.20814	0.00603351	1.71888	1.2267e-06	1.05216	0.47076	1.49696	1.474e-05
AT1G06310	Encodes a putative acyl-CoA oxidase. However, no transcripts have been detected for this gene and no altered phenotypes have been detected in plants mutant for this gene. This suggests that ACX6 does not significantly contribute to seedling beta-oxidation of fatty acids or indole-3-butyric acid in vivo.	ACYL-COA OXIDASE 6 (ACX6)	ACYL-COA OXIDASE 6 (ACX6)	0.876246	0.657242	0.622144	0.0525687	1.35085	0.247298	0.959118	0.89484
AT1G06320	unknown protein; Has 24 Blast hits to 24 proteins in 10 species: Archae - 0; Bacteria - 2; Metazoa - 0; Fungi - 0; Plants - 20; Viruses - 0; Other Eukaryotes - 2 (source: NCBI BLink).			0.655702	0.00913461	0.529184	0.0004357	1.06092	0.755045	0.856212	0.30845
AT1G06330	Heavy metal transport/detoxification superfamily protein ; FUNCTIONS IN: copper ion binding, metal ion binding; INVOLVED IN: copper ion transport, metal ion transport; LOCATED IN: cellular_component unknown; CONTAINS InterPro DOMAIN/s: Heavy metal transport/detoxification protein (InterPro:IPR006121); BEST Arabidopsis thaliana protein match is: Heavy metal transport/detoxification superfamily pro…			0.973287	0.890698	0.888935	0.427961	0.97764	0.910671	0.892912	0.448684
AT1G06340	Plant Tudor-like protein; FUNCTIONS IN: RNA binding; INVOLVED IN: biological_process unknown; LOCATED IN: cellular_component unknown; CONTAINS InterPro DOMAIN/s: Tudor-like, plant (InterPro:IPR014002), Agenet (InterPro:IPR008395); BEST Arabidopsis thaliana protein match is: agenet domain-containing protein (TAIR:AT1G09320.1); Has 263 Blast hits to 216 proteins in 16 species: Archae - 0; Bacteria …			1.1547	0.478372	1.05812	0.795927	1.15148	0.488078	1.05517	0.807146
AT1G06350	Fatty acid desaturase family protein; FUNCTIONS IN: oxidoreductase activity, oxidoreductase activity, acting on paired donors, with oxidation of a pair of donors resulting in the reduction of molecular oxygen to two molecules of water; INVOLVED IN: oxidation reduction, lipid metabolic process; CONTAINS InterPro DOMAIN/s: Fatty acid desaturase, type 1, core (InterPro:IPR015876), Fatty acid desatur…			1.13622	0.764273	1.58016	0.16875	1.2149	0.625278	1.68959	0.113154
AT1G06360	Fatty acid desaturase family protein; FUNCTIONS IN: oxidoreductase activity, oxidoreductase activity, acting on paired donors, with oxidation of a pair of donors resulting in the reduction of molecular oxygen to two molecules of water; INVOLVED IN: oxidation reduction, lipid metabolic process; CONTAINS InterPro DOMAIN/s: Fatty acid desaturase, type 1, core (InterPro:IPR015876), Fatty acid desatur…			0.388347	0.00104379	0.072293	1.93327e-07	0.825461	0.485422	0.153664	3.27019e-06
AT1G06380	Ribosomal protein L1p/L10e family; FUNCTIONS IN: RNA binding; INVOLVED IN: RNA processing; LOCATED IN: chloroplast, chloroplast envelope; EXPRESSED IN: 22 plant structures; EXPRESSED DURING: 13 growth stages; CONTAINS InterPro DOMAIN/s: Ribosomal protein L1 (InterPro:IPR002143); BEST Arabidopsis thaliana protein match is: Ribosomal protein L1p/L10e family (TAIR:AT2G42650.1); Has 1018 Blast hits t…			0.83938	0.290378	1.2369	0.167872	0.829724	0.255906	1.22267	0.193726
AT1G06390	encodes a GSK3/shaggy-like protein kinase. Gene expression is induced by NaCl and ABA but not KCl, suggesting that this gene may be involved in response to osmotic stress. This protein can interact with the BZR1 protein involved in brassinosteroid-mediated signaling in a Y2H assay and promotes BZR1 phosphorylation in protoplasts.	GSK3/SHAGGY-LIKE PROTEIN KINASE 1 (GSK1)	BIN2-LIKE 2 (BIL2);A. THALIANA SHAGGY-LIKE KINASE GROUP 2 3 (ATSK2-3);SHAGGY-LIKE PROTEIN KINASE 22 (SK22); (ATGSK1);SHAGGY-LIKE PROTEIN KINASE 22 (ATSK22);GSK3/SHAGGY-LIKE PROTEIN KINASE 1 (GSK1)	0.870236	0.060913	0.847056	0.0224443	0.948928	0.521994	0.923651	0.272221
AT1G06400	small GTP-binding protein (ara-2)	(ARA-2)	(ARA2); (ARA-2); (ATRAB11E);ARABIDOPSIS THALIANA RAB GTPASE HOMOLOG A1A (ATRABA1A)	1.04663	0.683169	1.13602	0.15855	1.28483	0.0105847	1.39457	0.0013499
AT1G06410	Encodes an enzyme putatively involved in trehalose biosynthesis. Though the protein has both trehalose-6-phosphate synthase (TPS)-like and trehalose-6-phosphate phosphatase (TPP)-like domains, neither activity has been detected in enzymatic assays nor has the protein been able to complement yeast TPS or TPP mutants.	TREHALOSE-PHOSPHATASE/SYNTHASE 7 (TPS7)	TREHALOSE-PHOSPHATASE/SYNTHASE 7 (ATTPS7);TREHALOSE-PHOSPHATASE/SYNTHASE 7 (TPS7); (ATTPSA);TREHALOSE -6-PHOSPHATASE SYNTHASE S7 (TPS7)	0.809618	0.0298859	0.957305	0.682029	1.08373	0.43602	1.28142	0.010426
AT1G06420	unknown protein; Has 1017 Blast hits to 654 proteins in 124 species: Archae - 0; Bacteria - 39; Metazoa - 232; Fungi - 69; Plants - 40; Viruses - 0; Other Eukaryotes - 637 (source: NCBI BLink).			1.0043	0.990922	0.782998	0.307241	1.2567	0.373394	0.979787	0.948127
AT1G06430	encodes a FtsH protease that is localized to the chloroplast	FTSH PROTEASE 8 (ftsh8)	(FTSH8);FTSH PROTEASE 8 (ftsh8)	0.952002	0.872727	1.05596	0.846576	1.26467	0.331316	1.40277	0.127397
AT1G06440	Ubiquitin carboxyl-terminal hydrolase family protein; LOCATED IN: mitochondrion; EXPRESSED IN: shoot apex, root; CONTAINS InterPro DOMAIN/s: RNA recognition domain, plant (InterPro:IPR021099); BEST Arabidopsis thaliana protein match is: Ubiquitin carboxyl-terminal hydrolase family protein (TAIR:AT4G33495.1); Has 412 Blast hits to 405 proteins in 17 species: Archae - 0; Bacteria - 0; Metazoa - 0; …			1.49628	0.00803903	2.25748	3.4468e-05	1.27573	0.0924145	1.92474	0.00020671
AT1G06450	Polynucleotidyl transferase, ribonuclease H-like superfamily protein; FUNCTIONS IN: ribonuclease activity, nucleic acid binding; INVOLVED IN: RNA modification; LOCATED IN: nucleus; EXPRESSED IN: 24 plant structures; EXPRESSED DURING: 14 growth stages; CONTAINS InterPro DOMAIN/s: Ribonuclease CAF1 (InterPro:IPR006941), Polynucleotidyl transferase, ribonuclease H fold (InterPro:IPR012337); BEST Ara…			1.03957	0.854086	1.13721	0.433763	1.15774	0.393544	1.26648	0.127472
AT1G06460	ACD32.1 encodes an alpha-crystallin domain containing protein with homology to small heat shock proteins.	ALPHA-CRYSTALLIN DOMAIN 32.1 (ACD32.1)	ALPHA-CRYSTALLIN DOMAIN 31.2 (ACD31.2);ALPHA-CRYSTALLIN DOMAIN 32.1 (ACD32.1)	0.912875	0.396286	0.692022	0.00108687	0.987791	0.931225	0.748814	0.00560188
AT1G06470	Nucleotide/sugar transporter family protein; CONTAINS InterPro DOMAIN/s: Protein of unknown function DUF6, transmembrane (InterPro:IPR000620), Protein of unknown function DUF250 (InterPro:IPR004853); BEST Arabidopsis thaliana protein match is: Nucleotide-sugar transporter family protein (TAIR:AT5G25400.1); Has 2283 Blast hits to 2278 proteins in 296 species: Archae - 6; Bacteria - 116; Metazoa - …			0.927827	0.241805	0.967082	0.620973	1.11447	0.0837827	1.16163	0.0159613
AT1G06475	unknown protein; Has 35333 Blast hits to 34131 proteins in 2444 species: Archae - 798; Bacteria - 22429; Metazoa - 974; Fungi - 991; Plants - 531; Viruses - 0; Other Eukaryotes - 9610 (source: NCBI BLink).			0.783293	0.352198	2.44642	0.00123493	0.858642	0.591921	2.68175	0.00060323
AT1G06490	Encodes Callose Synthase 7 (CalS7), a phloem-specific callose synthase responsible for callose deposition in developing sieve elements during phloem formation and in mature phloem induced by wounding.	CALLOSE SYNTHASE 7 (CalS7)	ARABIDOPSIS THALIANA GLUCAN SYNTHASE-LIKE 7 (ATGSL07); (gsl07);CALLOSE SYNTHASE 7 (CalS7);GLUCAN SYNTHASE-LIKE 7 (GSL07);GLUCAN SYNTHASE-LIKE 7 (GSL7); (atgsl7)	0.818618	0.152303	1.05084	0.755936	1.12455	0.431314	1.44355	0.00910896
AT1G06500	unknown protein; Has 25 Blast hits to 25 proteins in 10 species: Archae - 0; Bacteria - 0; Metazoa - 0; Fungi - 0; Plants - 25; Viruses - 0; Other Eukaryotes - 0 (source: NCBI BLink).			0.912052	0.416146	0.945874	0.628213	0.956871	0.731099	0.992356	0.95563
AT1G06510	unknown protein; FUNCTIONS IN: molecular_function unknown; INVOLVED IN: biological_process unknown; LOCATED IN: chloroplast; EXPRESSED IN: 21 plant structures; EXPRESSED DURING: 13 growth stages; Has 376 Blast hits to 369 proteins in 152 species: Archae - 5; Bacteria - 113; Metazoa - 105; Fungi - 46; Plants - 27; Viruses - 2; Other Eukaryotes - 78 (source: NCBI BLink).			1.00543	0.982866	0.901682	0.560284	1.05509	0.799873	0.946222	0.776872
AT1G06515	Protein of unknown function (DUF3317); FUNCTIONS IN: molecular_function unknown; INVOLVED IN: biological_process unknown; LOCATED IN: mitochondrion; BEST Arabidopsis thaliana protein match is: Protein of unknown function (DUF3317) (TAIR:AT2G30942.1); Has 64 Blast hits to 64 proteins in 18 species: Archae - 0; Bacteria - 0; Metazoa - 0; Fungi - 13; Plants - 51; Viruses - 0; Other Eukaryotes - 0 (s…			1.46885	0.00670164	1.34951	0.0227154	0.913196	0.543499	0.838998	0.173275
AT1G06520	Encodes a membrane associated mitochondrial localized protein with glycerol-3-phosphate acyltransferase activity.Expressed in flower buds and siliques. Homozygous mutant plants are male sterile and have abnormal glycerolipid levels.	GLYCEROL-3-PHOSPHATE ACYLTRANSFERASE 1 (GPAT1)	GLYCEROL-3-PHOSPHATE ACYLTRANSFERASE 1 (GPAT1); (ATGPAT1)	1.11037	0.774196	1.46144	0.180783	0.989656	0.981209	1.30256	0.369017
AT1G06530	Encodes PEROXISOMAL AND MITOCHONDRIAL DIVISION FACTOR2. Involved in mitochondrial morphogenesis.	PEROXISOMAL AND MITOCHONDRIAL DIVISION FACTOR 2 (PMD2)	PEROXISOMAL AND MITOCHONDRIAL DIVISION FACTOR 2 (PMD2)	0.913287	0.48816	1.00269	0.986574	1.05044	0.734623	1.15327	0.218597
AT1G06540	unknown protein; BEST Arabidopsis thaliana protein match is: unknown protein (TAIR:AT2G30930.1); Has 16 Blast hits to 16 proteins in 3 species: Archae - 0; Bacteria - 0; Metazoa - 0; Fungi - 0; Plants - 16; Viruses - 0; Other Eukaryotes - 0 (source: NCBI BLink).			0.913287	0.842764	0.603443	0.136521	1.17444	0.70378	0.77599	0.487531
AT1G06550	ATP-dependent caseinolytic (Clp) protease/crotonase family protein; FUNCTIONS IN: 3-hydroxyisobutyryl-CoA hydrolase activity, catalytic activity; INVOLVED IN: response to karrikin, fatty acid beta-oxidation; LOCATED IN: cellular_component unknown; EXPRESSED IN: 23 plant structures; EXPRESSED DURING: 13 growth stages; CONTAINS InterPro DOMAIN/s: Crotonase, core (InterPro:IPR001753); BEST Arabidops…			1.3653	0.315571	0.961354	0.916433	1.24317	0.507673	0.875355	0.687928
AT1G06560	NOL1/NOP2/sun family protein; FUNCTIONS IN: methyltransferase activity, RNA binding; INVOLVED IN: biological_process unknown; LOCATED IN: cellular_component unknown; EXPRESSED IN: 23 plant structures; EXPRESSED DURING: 13 growth stages; CONTAINS InterPro DOMAIN/s: Bacterial Fmu (Sun)/eukaryotic nucleolar NOL1/Nop2p (InterPro:IPR001678), Pseudouridine synthase/archaeosine transglycosylase-like (In…			0.918039	0.426952	1.23429	0.0308051	0.920967	0.447744	1.23822	0.0286717
AT1G06570	Mutation of the PDS1 locus disrupts the activity of p-hydroxyphenylpyruvate dioxygenase (HPPDase), the first committed step in the synthesis of both plastoquinone and tocopherols in plants.	PHYTOENE DESATURATION 1 (PDS1)	PHYTOENE DESATURATION 1 (PDS1);4-HYDROXYPHENYLPYRUVATE DIOXYGENASE (HPPD);4-HYDROXYPHENYLPYRUVATE DIOXYGENASE (HPD)	0.959333	0.781059	0.983148	0.909976	1.04931	0.74168	1.07536	0.568322
AT1G06580	Pentatricopeptide repeat (PPR) superfamily protein; CONTAINS InterPro DOMAIN/s: Pentatricopeptide repeat (InterPro:IPR002885); BEST Arabidopsis thaliana protein match is: Pentatricopeptide repeat (PPR) superfamily protein (TAIR:AT1G64580.1); Has 57463 Blast hits to 14556 proteins in 285 species: Archae - 4; Bacteria - 52; Metazoa - 759; Fungi - 693; Plants - 54152; Viruses - 0; Other Eukaryotes -…			0.818618	0.368394	1.12527	0.602803	0.858524	0.512497	1.18012	0.441269
AT1G06590	unknown protein; Has 380 Blast hits to 268 proteins in 109 species: Archae - 0; Bacteria - 0; Metazoa - 245; Fungi - 73; Plants - 49; Viruses - 0; Other Eukaryotes - 13 (source: NCBI BLink).			1.17799	0.0594762	0.907934	0.252814	1.182	0.0545269	0.911023	0.271592
AT1G06620	encodes a protein whose sequence is similar to a 2-oxoglutarate-dependent dioxygenase			1.0834	0.600344	1.95293	9.385e-05	1.17204	0.246914	2.11272	3.71245e-05
AT1G06630	F-box/RNI-like superfamily protein; CONTAINS InterPro DOMAIN/s: F-box domain, cyclin-like (InterPro:IPR001810), F-box domain, Skp2-like (InterPro:IPR022364); BEST Arabidopsis thaliana protein match is: F-box family protein (TAIR:AT3G60040.1); Has 1823 Blast hits to 1784 proteins in 27 species: Archae - 2; Bacteria - 0; Metazoa - 0; Fungi - 0; Plants - 1819; Viruses - 0; Other Eukaryotes - 2 (sour…			0.76798	0.148201	0.889447	0.538877	0.927664	0.732824	1.07439	0.726673
AT1G06640	encodes a protein whose sequence is similar to a 2-oxoglutarate-dependent dioxygenase			0.690707	0.00287491	0.804319	0.0466024	0.789434	0.0384078	0.919282	0.469929
AT1G06645	2-oxoglutarate (2OG) and Fe(II)-dependent oxygenase superfamily protein; FUNCTIONS IN: oxidoreductase activity; INVOLVED IN: biological_process unknown; LOCATED IN: cellular_component unknown; CONTAINS InterPro DOMAIN/s: Oxoglutarate/iron-dependent oxygenase (InterPro:IPR005123); BEST Arabidopsis thaliana protein match is: 2-oxoglutarate (2OG) and Fe(II)-dependent oxygenase superfamily protein (T…			0.910818	0.558143	0.938956	0.690486	1.06694	0.703303	1.0999	0.521728
AT1G06650	encodes a protein whose sequence is similar to 2-oxoglutarate-dependent dioxygenase			1.12094	0.342716	1.39961	0.00486517	1.02051	0.89629	1.27422	0.0305247
AT1G06660	Encodes JASON. jason mutant produces diploid male gametes leading to triploid progeny. Diploid gametes in the jason mutant are generated by a defect in male meiosis II.	JASON (JASON)	JASON (JASON)	1.39017	0.0386278	0.781371	0.10333	1.05004	0.807392	0.590194	0.00201884
AT1G06670	nuclear DEIH-box helicase (NIH) encoding a putative RNA and/or DNA helicase homologous to a group of nucleic acid helicases from the DEAD/H family with nuclear DEIH-box helicase (NIH) distinct N- and C-terminal regions that differ from animal DEIH proteins	NUCLEAR DEIH-BOXHELICASE (NIH)	NUCLEAR DEIH-BOXHELICASE (NIH)	0.890899	0.0938087	0.916267	0.187853	0.968371	0.695382	0.995946	0.964053
AT1G06680	Encodes a 23 kD extrinsic protein that is part of photosystem II and participates in the regulation of oxygen evolution. Phosphorylation of this protein is dependent on calcium.	PHOTOSYSTEM II SUBUNIT P-1 (PSBP-1)	PHOTOSYSTEM II SUBUNIT P-1 (PSBP-1);OXYGEN EVOLVING COMPLEX SUBUNIT 23 KDA (OE23);PHOTOSYSTEM II SUBUNIT P (PSII-P);OXYGEN-EVOLVING ENHANCER PROTEIN 2 (OEE2)	0.85931	0.00379928	0.49603	1.85999e-08	0.941605	0.221875	0.543533	4.56962e-08
AT1G06690	NAD(P)-linked oxidoreductase superfamily protein; FUNCTIONS IN: oxidoreductase activity, aldo-keto reductase activity; INVOLVED IN: oxidation reduction; LOCATED IN: chloroplast thylakoid membrane, chloroplast, plastoglobule, chloroplast envelope; EXPRESSED IN: 22 plant structures; EXPRESSED DURING: 14 growth stages; CONTAINS InterPro DOMAIN/s: Aldo/keto reductase (InterPro:IPR001395), Aldo/keto r…			1.28461	0.139182	0.652401	0.0116789	1.1385	0.481045	0.5782	0.00242912
AT1G06700	Protein kinase superfamily protein; FUNCTIONS IN: protein tyrosine kinase activity, protein kinase activity, kinase activity, ATP binding; INVOLVED IN: protein amino acid phosphorylation; LOCATED IN: plasma membrane; EXPRESSED IN: 25 plant structures; EXPRESSED DURING: 15 growth stages; CONTAINS InterPro DOMAIN/s: Protein kinase, ATP binding site (InterPro:IPR017441), Protein kinase, catalytic do…			0.79729	0.125879	0.944112	0.731098	0.951763	0.789275	1.12703	0.423878
AT1G06710	Tetratricopeptide repeat (TPR)-like superfamily protein; LOCATED IN: mitochondrion; EXPRESSED IN: 12 plant structures; EXPRESSED DURING: 7 growth stages; CONTAINS InterPro DOMAIN/s: Pentatricopeptide repeat (InterPro:IPR002885); BEST Arabidopsis thaliana protein match is: Tetratricopeptide repeat (TPR)-like superfamily protein (TAIR:AT3G06920.1); Has 67223 Blast hits to 14860 proteins in 308 spec…			1.24382	0.125602	1.53446	0.00400728	1.02197	0.911553	1.26077	0.0887412
AT1G06720	P-loop containing nucleoside triphosphate hydrolases superfamily protein; FUNCTIONS IN: GTP binding, GTPase activity; INVOLVED IN: ribosome biogenesis; LOCATED IN: nucleus; EXPRESSED IN: 21 plant structures; EXPRESSED DURING: 13 growth stages; CONTAINS InterPro DOMAIN/s: AARP2CN (InterPro:IPR012948), Protein synthesis factor, GTP-binding (InterPro:IPR000795), Protein of unknown function DUF663 (I…			1.20814	0.0582407	1.21432	0.0437374	1.12942	0.23072	1.1352	0.186428
AT1G06730	pfkB-like carbohydrate kinase family protein; FUNCTIONS IN: kinase activity; INVOLVED IN: D-ribose catabolic process; LOCATED IN: nucleus, cytoplasm; EXPRESSED IN: 22 plant structures; EXPRESSED DURING: 13 growth stages; CONTAINS InterPro DOMAIN/s: Carbohydrate/purine kinase (InterPro:IPR011611); BEST Arabidopsis thaliana protein match is: pfkB-like carbohydrate kinase family protein (TAIR:AT3G59…			1.12449	0.3304	0.954475	0.72038	1.03431	0.818823	0.877925	0.246896
AT1G06750	P-loop containing nucleoside triphosphate hydrolases superfamily protein; FUNCTIONS IN: ATP binding; INVOLVED IN: cell killing; EXPRESSED IN: male gametophyte, flower, pollen tube; EXPRESSED DURING: L mature pollen stage, M germinated pollen stage, 4 anthesis; CONTAINS InterPro DOMAIN/s: Zeta toxin (InterPro:IPR010488); BEST Arabidopsis thaliana protein match is: P-loop containing nucleoside trip…			0.900092	0.63031	0.890724	0.5636	1.09503	0.685859	1.08364	0.704095
AT1G06760	winged-helix DNA-binding transcription factor family protein; FUNCTIONS IN: DNA binding; INVOLVED IN: nucleosome assembly; LOCATED IN: nucleus, nucleosome; EXPRESSED IN: 23 plant structures; EXPRESSED DURING: 13 growth stages; CONTAINS InterPro DOMAIN/s: Winged helix-turn-helix transcription repressor DNA-binding (InterPro:IPR011991), Histone H5 (InterPro:IPR005819), Histone H1/H5 (InterPro:IPR00…			0.831463	0.123373	0.743055	0.012971	0.846268	0.16603	0.756289	0.0181173
AT1G06770	Encodes a C3HC4 RING-domain-containing ubiquitin E3 ligase capable of interacting with DREB2A. The DRIP1-GFP fusion protein is nuclear-localized. DRIP1 seems to be involved in regulating stress-related transcriptional changes and drought tolerance.	DREB2A-INTERACTING PROTEIN 1 (DRIP1)	DREB2A-INTERACTING PROTEIN 1 (DRIP1)	1.02005	0.847651	0.762685	0.00175417	1.08478	0.326899	0.811082	0.0093369
AT1G06780	Encodes a protein with putative galacturonosyltransferase activity.	GALACTURONOSYLTRANSFERASE 6 (GAUT6)	GALACTURONOSYLTRANSFERASE 6 (GAUT6)	0.862223	0.136933	0.933169	0.502105	1.01926	0.886191	1.10313	0.316759
AT1G06790	RNA polymerase Rpb7 N-terminal domain-containing protein; FUNCTIONS IN: DNA-directed RNA polymerase activity; INVOLVED IN: transcription; LOCATED IN: cellular_component unknown; EXPRESSED IN: 22 plant structures; EXPRESSED DURING: 13 growth stages; CONTAINS InterPro DOMAIN/s: RNA polymerase Rpb7, N-terminal (InterPro:IPR005576), RNA polymerase III, subunit Rpc25 (InterPro:IPR013238); Has 892 Blas…			1.24635	0.00585163	1.14998	0.0533502	1.07285	0.375304	0.989897	0.914315
AT1G06800	Encodes a lipase that hydrolyzes phosphatidylcholine, glycolipids as well as triacylglycerols.	PHOSPHOLIPASE A I GAMMA 1 (PLA-I{gamma}1)	PHOSPHOLIPASE A I GAMMA 1 (PLA-I{gamma}1)	1.11741	0.525229	1.48306	0.0126058	1.06843	0.728611	1.41805	0.02401
AT1G06810	unknown protein; BEST Arabidopsis thaliana protein match is: unknown protein (TAIR:AT1G05400.2); Has 30201 Blast hits to 17322 proteins in 780 species: Archae - 12; Bacteria - 1396; Metazoa - 17338; Fungi - 3422; Plants - 5037; Viruses - 0; Other Eukaryotes - 2996 (source: NCBI BLink).			1.00181	0.994541	0.95062	0.801999	0.937072	0.757261	0.889194	0.510197
AT1G06820	Encodes carotenoid isomerase. Catalyzes the isomerization of poly-cis-carotenoids to all-trans-carotenoids. Together with PDS and ZDS, CRTiso is required to complete the synthesis of lycopene from phytoene.	CAROTENOID ISOMERASE (CRTISO)	CAROTENOID AND CHLOROPLAST REGULATION 2 (CCR2);CAROTENOID ISOMERASE (CRTISO)	0.886887	0.0801855	0.730917	0.00019055	1.14529	0.0487321	0.943876	0.402921
AT1G06830	Glutaredoxin family protein; FUNCTIONS IN: electron carrier activity, protein disulfide oxidoreductase activity; INVOLVED IN: cell redox homeostasis; LOCATED IN: endomembrane system; EXPRESSED IN: 19 plant structures; EXPRESSED DURING: 9 growth stages; CONTAINS InterPro DOMAIN/s: Glutaredoxin-like, plant II (InterPro:IPR011905), Thioredoxin fold (InterPro:IPR012335), Glutaredoxin (InterPro:IPR002…			0.767114	0.291295	0.489978	0.00476307	0.670548	0.100532	0.428299	0.0014785
AT1G06840	Leucine-rich repeat protein kinase family protein; FUNCTIONS IN: protein serine/threonine kinase activity, protein kinase activity, ATP binding; INVOLVED IN: transmembrane receptor protein tyrosine kinase signaling pathway, protein amino acid phosphorylation; LOCATED IN: plasma membrane, membrane; EXPRESSED IN: 20 plant structures; EXPRESSED DURING: 9 growth stages; CONTAINS InterPro DOMAIN/s: Pr…			1.05042	0.655077	1.30354	0.00616582	0.886721	0.208031	1.10039	0.301553
AT1G06850	basic leucine-zipper 52 (bZIP52); FUNCTIONS IN: DNA binding, sequence-specific DNA binding transcription factor activity; INVOLVED IN: regulation of transcription, DNA-dependent; EXPRESSED IN: 23 plant structures; EXPRESSED DURING: 15 growth stages; CONTAINS InterPro DOMAIN/s: Basic-leucine zipper (bZIP) transcription factor (InterPro:IPR004827), bZIP transcription factor, bZIP-1 (InterPro:IPR011…	BASIC LEUCINE-ZIPPER 52 (bZIP52)	BASIC LEUCINE-ZIPPER 52 (bZIP52);BASIC LEUCINE-ZIPPER 52 (AtbZIP52)	1.04004	0.852699	1.03785	0.850776	0.787516	0.142902	0.785858	0.121253
AT1G06870	Peptidase S24/S26A/S26B/S26C family protein; FUNCTIONS IN: serine-type peptidase activity, peptidase activity; INVOLVED IN: proteolysis; LOCATED IN: integral to membrane, membrane; EXPRESSED IN: male gametophyte, pollen tube; EXPRESSED DURING: L mature pollen stage; CONTAINS InterPro DOMAIN/s: Peptidase S24/S26A/S26B/S26C, beta-ribbon domain (InterPro:IPR011056), Peptidase S24/S26A/S26B/S26C (Int…	PLASTIDIC TYPE I SIGNAL PEPTIDASE 2A (PLSP2A)	PLASTIDIC TYPE I SIGNAL PEPTIDASE 2A (PLSP2A)	1.08364	0.56085	1.45505	0.00367609	0.934093	0.632031	1.25426	0.0553593
AT1G06890	Nucleotide/sugar transporter family protein			1.04333	0.753739	1.23262	0.0489571	0.967837	0.815839	1.14341	0.208139
AT1G06900	Insulinase (Peptidase family M16) family protein; FUNCTIONS IN: metalloendopeptidase activity, catalytic activity, zinc ion binding, metal ion binding; INVOLVED IN: proteolysis; LOCATED IN: cellular_component unknown; EXPRESSED IN: 23 plant structures; EXPRESSED DURING: 13 growth stages; CONTAINS InterPro DOMAIN/s: Peptidase M16, zinc-binding site (InterPro:IPR001431), Peptidase M16, C-terminal (…			0.841656	0.0706125	0.924458	0.414436	0.925341	0.450828	1.01638	0.890357
AT1G06910	Arabidopsis thaliana myb family transcription factor (At1g06910)	TRF-LIKE 7 (TRFL7)	TRF-LIKE 7 (TRFL7)	0.906103	0.414784	0.856028	0.152698	1.06376	0.638078	1.00498	0.973628
AT1G06920	Encodes OFP4, a member of the plant specific ovate family proteins. Members of this family have been shown to bind to KNOX and BELL- like TALE class homeodomain proteins. OFP4 interacts with KNAT7 to regulate secondary cell wall formation.	OVATE FAMILY PROTEIN 4 (OFP4)	OVATE FAMILY PROTEIN 4 (OFP4);ARABIDOPSIS THALIANA OVATE FAMILY PROTEIN 4 (ATOFP4)	0.993702	0.975569	0.990171	0.956388	1.04906	0.782318	1.04533	0.784701
AT1G06923	BEST Arabidopsis thaliana protein match is: ovate family protein 17 (TAIR:AT2G30395.1); Has 35333 Blast hits to 34131 proteins in 2444 species: Archae - 798; Bacteria - 22429; Metazoa - 974; Fungi - 991; Plants - 531; Viruses - 0; Other Eukaryotes - 9610 (source: NCBI BLink).			0.786747	0.182156	0.522455	0.00106973	1.11107	0.604303	0.73783	0.0748115
AT1G06925	FUNCTIONS IN: molecular_function unknown; INVOLVED IN: biological_process unknown; LOCATED IN: endomembrane system; BEST Arabidopsis thaliana protein match is: Putative endonuclease or glycosyl hydrolase (TAIR:AT4G20480.1); Has 152 Blast hits to 136 proteins in 9 species: Archae - 0; Bacteria - 0; Metazoa - 0; Fungi - 0; Plants - 152; Viruses - 0; Other Eukaryotes - 0 (source: NCBI BLink).			1.00793	0.965856	0.925542	0.561815	1.03873	0.812286	0.953827	0.741946
AT1G06930	unknown protein; Has 4478 Blast hits to 355 proteins in 82 species: Archae - 0; Bacteria - 29; Metazoa - 379; Fungi - 125; Plants - 120; Viruses - 25; Other Eukaryotes - 3800 (source: NCBI BLink).			0.795583	0.069779	0.786975	0.0486896	0.86685	0.269733	0.857471	0.206672
AT1G06950	Encodes a protein thought to be a part of the translocon at the chloroplast inner envelope. Involved in protein import into the chloroplast and chloroplast biogenesis.	TRANSLOCON AT THE INNER ENVELOPE MEMBRANE OF CHLOROPLASTS 110 (TIC110)	TRANSLOCON AT THE INNER ENVELOPE MEMBRANE OF CHLOROPLASTS 110 (TIC110);ARABIDOPSIS THALIANA TRANSLOCON AT THE INNER ENVELOPE MEMBRANE OF CHLOROPLASTS 110 (ATTIC110)	1.16268	0.00385256	0.704504	3.96907e-06	1.07641	0.127599	0.652233	7.56196e-07
AT1G06960	RNA-binding (RRM/RBD/RNP motifs) family protein; FUNCTIONS IN: RNA binding, nucleotide binding, nucleic acid binding; EXPRESSED IN: 20 plant structures; EXPRESSED DURING: 12 growth stages; CONTAINS InterPro DOMAIN/s: RNA recognition motif, RNP-1 (InterPro:IPR000504), Nucleotide-binding, alpha-beta plait (InterPro:IPR012677); BEST Arabidopsis thaliana protein match is: U2 small nuclear ribonucleop…			0.887488	0.123279	0.671068	7.12278e-05	1.01291	0.902875	0.765901	0.00158639
AT1G06970	member of Putative Na+/H+ antiporter family	CATION/HYDROGEN EXCHANGER 14 (CHX14)	(ATCHX14);CATION/HYDROGEN EXCHANGER 14 (CHX14)	1.11012	0.601069	0.999224	0.997375	1.24788	0.213288	1.12322	0.525562
AT1G06980	unknown protein; FUNCTIONS IN: molecular_function unknown; INVOLVED IN: biological_process unknown; LOCATED IN: endomembrane system; EXPRESSED IN: sepal, male gametophyte, carpel; EXPRESSED DURING: 4 anthesis; BEST Arabidopsis thaliana protein match is: unknown protein (TAIR:AT2G30230.1); Has 159 Blast hits to 159 proteins in 13 species: Archae - 0; Bacteria - 0; Metazoa - 0; Fungi - 0; Plants - …			1.08658	0.853514	0.768752	0.455994	1.12755	0.779606	0.79774	0.531343
AT1G06990	GDSL-like Lipase/Acylhydrolase superfamily protein; FUNCTIONS IN: hydrolase activity, acting on ester bonds, carboxylesterase activity; INVOLVED IN: lipid metabolic process; LOCATED IN: endomembrane system; EXPRESSED IN: petal, leaf whorl, sepal, flower; EXPRESSED DURING: 4 anthesis, petal differentiation and expansion stage; CONTAINS InterPro DOMAIN/s: Lipase, GDSL (InterPro:IPR001087); BEST Ara…			0.956092	0.783791	0.991586	0.960659	0.916889	0.554668	0.950929	0.735543
AT1G07000	A member of EXO70 gene family, putative exocyst subunits, conserved in land plants. Arabidopsis thaliana contains 23 putative EXO70 genes, which can be classified into eight clusters on the phylogenetic tree.	EXOCYST SUBUNIT EXO70 FAMILY PROTEIN B2 (EXO70B2)	EXOCYST SUBUNIT EXO70 FAMILY PROTEIN B2 (EXO70B2);EXOCYST SUBUNIT EXO70 FAMILY PROTEIN B2 (ATEXO70B2)	0.938777	0.698071	1.91696	0.00013678	0.816211	0.13845	1.66668	0.00089385
AT1G07010	Calcineurin-like metallo-phosphoesterase superfamily protein; BEST Arabidopsis thaliana protein match is: Calcineurin-like metallo-phosphoesterase superfamily protein (TAIR:AT1G18480.1); Has 109 Blast hits to 109 proteins in 48 species: Archae - 0; Bacteria - 77; Metazoa - 0; Fungi - 8; Plants - 20; Viruses - 0; Other Eukaryotes - 4 (source: NCBI BLink).	SHEWENELLA-LIKE PROTEIN PHOSPHATASE 1 (SLP1)	(ATSLP1);SHEWENELLA-LIKE PROTEIN PHOSPHATASE 1 (SLP1)	0.918454	0.736986	0.814338	0.318601	0.951405	0.854909	0.843558	0.420127
AT1G07020	unknown protein; Has 39 Blast hits to 39 proteins in 17 species: Archae - 0; Bacteria - 0; Metazoa - 6; Fungi - 3; Plants - 28; Viruses - 0; Other Eukaryotes - 2 (source: NCBI BLink).			1.02953	0.813375	1.20489	0.046722	0.987877	0.928669	1.15614	0.118688
AT1G07025	Mitochondrial substrate carrier family protein; FUNCTIONS IN: binding; INVOLVED IN: transport, mitochondrial transport, transmembrane transport; LOCATED IN: mitochondrial inner membrane, membrane; CONTAINS InterPro DOMAIN/s: Mitochondrial substrate carrier (InterPro:IPR001993), Mitochondrial substrate/solute carrier (InterPro:IPR018108); BEST Arabidopsis thaliana protein match is: Mitochondrial s…			1.26891	0.366045	0.932807	0.815306	1.06516	0.845862	0.78303	0.322929
AT1G07030	Mitochondrial substrate carrier family protein; FUNCTIONS IN: binding; INVOLVED IN: transport, mitochondrial transport, transmembrane transport; LOCATED IN: mitochondrial inner membrane, membrane; EXPRESSED IN: 20 plant structures; EXPRESSED DURING: 15 growth stages; CONTAINS InterPro DOMAIN/s: Mitochondrial carrier protein (InterPro:IPR002067), Mitochondrial substrate carrier (InterPro:IPR001993…			1.14885	0.169665	1.41349	0.00157351	0.993316	0.963448	1.22212	0.0387308
AT1G07040	unknown protein; INVOLVED IN: biological_process unknown; LOCATED IN: chloroplast; EXPRESSED IN: 24 plant structures; EXPRESSED DURING: 14 growth stages; BEST Arabidopsis thaliana protein match is: unknown protein (TAIR:AT1G27030.1); Has 540 Blast hits to 538 proteins in 187 species: Archae - 0; Bacteria - 333; Metazoa - 0; Fungi - 0; Plants - 67; Viruses - 0; Other Eukaryotes - 140 (source: NCBI…			1.50916	0.00589131	2.23661	2.979e-05	1.12562	0.432805	1.66819	0.00108353
AT1G07050	CCT motif family protein; CONTAINS InterPro DOMAIN/s: CCT domain (InterPro:IPR010402); BEST Arabidopsis thaliana protein match is: CCT motif family protein (TAIR:AT4G25990.1); Has 1772 Blast hits to 1772 proteins in 105 species: Archae - 0; Bacteria - 0; Metazoa - 1; Fungi - 2; Plants - 1711; Viruses - 0; Other Eukaryotes - 58 (source: NCBI BLink).			1.09791	0.378972	1.06449	0.555401	1.06402	0.585479	1.03163	0.791143
AT1G07051	Encodes a microRNA of unknown function. MicroRNAs are regulatory RNAs with a mature length of ~21-nucleotides that are processed from hairpin precursors by Dicer-like enzymes. MicroRNAs can negatively regulate gene expression by attenuating translation or by directing mRNA cleavage. Mature sequence: UCACUCCUCUUCUUCUUGAUG	MICRORNA847A (MIR847A)	MICRORNA847A (MIR847A)	1.06234	0.832186	1.10329	0.691008	1.06027	0.838078	1.10114	0.697449
AT1G07060	unknown protein; Has 30 Blast hits to 30 proteins in 10 species: Archae - 0; Bacteria - 0; Metazoa - 0; Fungi - 0; Plants - 30; Viruses - 0; Other Eukaryotes - 0 (source: NCBI BLink).	DSB FORMATION (DFO)	(ATDFO);DSB FORMATION (DFO)	1.01787	0.933104	1.27694	0.0878504	0.952115	0.793968	1.19445	0.219764
AT1G07070	Ribosomal protein L35Ae family protein; FUNCTIONS IN: structural constituent of ribosome; INVOLVED IN: translation, ribosome biogenesis; LOCATED IN: ribosome, cytosolic large ribosomal subunit; EXPRESSED IN: 22 plant structures; EXPRESSED DURING: 13 growth stages; CONTAINS InterPro DOMAIN/s: Ribosomal protein L35Ae (InterPro:IPR001780), Ribosomal protein L35Ae, conserved site (InterPro:IPR018266)…			1.01089	0.937445	0.759573	0.00596401	0.924228	0.452884	0.694458	0.00086833
AT1G07080	Thioredoxin superfamily protein; FUNCTIONS IN: catalytic activity; INVOLVED IN: biological_process unknown; LOCATED IN: vacuole; EXPRESSED IN: 23 plant structures; EXPRESSED DURING: 15 growth stages; CONTAINS InterPro DOMAIN/s: Gamma interferon inducible lysosomal thiol reductase GILT (InterPro:IPR004911), Thioredoxin-like fold (InterPro:IPR012336); BEST Arabidopsis thaliana protein match is: gam…			1.2622	2.398e-05	1.38499	1.20171e-06	1.13688	0.00267987	1.24747	3.14584e-05
AT1G07090	LIGHT SENSITIVE HYPOCOTYLS 6 (LSH6); CONTAINS InterPro DOMAIN/s: Protein of unknown function DUF640 (InterPro:IPR006936); BEST Arabidopsis thaliana protein match is: Protein of unknown function (DUF640) (TAIR:AT5G58500.1); Has 311 Blast hits to 311 proteins in 18 species: Archae - 0; Bacteria - 0; Metazoa - 14; Fungi - 0; Plants - 297; Viruses - 0; Other Eukaryotes - 0 (source: NCBI BLink).	LIGHT SENSITIVE HYPOCOTYLS 6 (LSH6)	LIGHT SENSITIVE HYPOCOTYLS 6 (LSH6)	0.898976	0.572388	2.49936	4.40289e-05	0.86772	0.42949	2.41246	6.11955e-05
AT1G07110	Encodes the bifunctional enzyme fructose-6-phosphate 2-kinase/fructose-2,6-bisphosphatase.	"FRUCTOSE-2,6-BISPHOSPHATASE" (F2KP)	"FRUCTOSE-2,6-BISPHOSPHATASE" (F2KP); (FKFBP); (ATF2KP)	0.692892	5.35167e-05	0.562666	1.01172e-06	0.927548	0.278102	0.753213	0.00036075
AT1G07119	Potential natural antisense gene, locus overlaps with AT1G07120			1.03723	0.830723	0.828613	0.14169	1.00821	0.966604	0.805429	0.0903508
AT1G07120	FUNCTIONS IN: molecular_function unknown; INVOLVED IN: biological_process unknown; LOCATED IN: chloroplast envelope; EXPRESSED IN: inflorescence meristem, petal, leaf whorl, flower; EXPRESSED DURING: 4 anthesis, petal differentiation and expansion stage; BEST Arabidopsis thaliana protein match is: Tetratricopeptide repeat (TPR)-like superfamily protein (TAIR:AT4G18570.1); Has 288 Blast hits to 26…			0.962369	0.827395	0.913895	0.531626	0.95578	0.793504	0.907639	0.496187
AT1G07128	Potential natural antisense gene, locus overlaps with AT1G07130			1.2147	0.482543	1.56983	0.0643289	1.01806	0.961721	1.3157	0.268334
AT1G07130	Encodes a protein with similarity to yeast STN1, an OB fold protein involved in protecting yeast telomeres. In Arabidopsis, loss of STN1 function mutations exhibit gross morphological abnormalities and defects in telomere architecture and maintenance. STN1 likely plays a role in telomere end capping.	(STN1)	(ATSTN1); (STN1)	1.00998	0.97334	1.33327	0.137345	1.06623	0.80092	1.40753	0.0772941
AT1G07135	glycine-rich protein; Has 22251 Blast hits to 8348 proteins in 789 species: Archae - 21; Bacteria - 7328; Metazoa - 6126; Fungi - 1280; Plants - 3980; Viruses - 524; Other Eukaryotes - 2992 (source: NCBI BLink).			0.765299	0.307998	2.74496	0.00054734	0.964379	0.917578	3.45902	0.00010806
AT1G07140	Encodes a putative Ran-binding protein (siRanBP).	(SIRANBP)	(SIRANBP)	0.975046	0.76533	1.22313	0.00476175	1.02776	0.743449	1.28925	0.00096567
AT1G07150	member of MEKK subfamily	MITOGEN-ACTIVATED PROTEIN KINASE KINASE KINASE 13 (MAPKKK13)	MITOGEN-ACTIVATED PROTEIN KINASE KINASE KINASE 13 (MAPKKK13)	1.2878	0.0852024	1.06544	0.698832	1.00013	0.999832	0.827442	0.180474
AT1G07160	Protein phosphatase 2C family protein; FUNCTIONS IN: protein serine/threonine phosphatase activity, catalytic activity; INVOLVED IN: protein amino acid dephosphorylation; LOCATED IN: chloroplast, protein serine/threonine phosphatase complex; EXPRESSED IN: sperm cell; CONTAINS InterPro DOMAIN/s: Protein phosphatase 2C, manganese/magnesium aspartate binding site (InterPro:IPR000222), Protein phosph…			1.28142	0.0493151	1.3102	0.0277189	1.13765	0.324495	1.1632	0.213818
AT1G07170	Similar to human splicing factor 3b, 14 kda subunit, SF3b14b.			0.865341	0.492481	0.961114	0.866262	0.925689	0.741702	1.02814	0.908262
AT1G07175	unknown protein; FUNCTIONS IN: molecular_function unknown; INVOLVED IN: biological_process unknown; LOCATED IN: endomembrane system; BEST Arabidopsis thaliana protein match is: unknown protein (TAIR:AT2G29995.1); Has 30201 Blast hits to 17322 proteins in 780 species: Archae - 12; Bacteria - 1396; Metazoa - 17338; Fungi - 3422; Plants - 5037; Viruses - 0; Other Eukaryotes - 2996 (source: NCBI BLin…			0.416201	0.00015163	0.406185	0.00010239	0.857362	0.431565	0.836733	0.322705
AT1G07180	Internal NAD(P)H dehydrogenase in mitochondria. The predicted protein sequence has high homology with other designated NAD(P)H DHs from microorganisms; the capacity for matrix NAD(P)H oxidation via the rotenone-insensitive pathway is significantly reduced in the Atndi1 mutant plant line; the in vitro translation product of AtNDI1 is imported into isolated mitochondria and located on the inside of…	ALTERNATIVE NAD(P)H DEHYDROGENASE 1 (NDA1)	ALTERNATIVE NAD(P)H DEHYDROGENASE 1 (NDA1);ARABIDOPSIS THALIANA INTERNAL NON-PHOSPHORYLATING NAD ( P ) H DEHYDROGENASE (ATNDI1)	0.725531	0.0396837	0.264849	9.90288e-07	0.884146	0.463679	0.32275	3.81568e-06
AT1G07190	BEST Arabidopsis thaliana protein match is: lon protease 1 (TAIR:AT5G26860.1); Has 106 Blast hits to 106 proteins in 47 species: Archae - 0; Bacteria - 34; Metazoa - 0; Fungi - 11; Plants - 56; Viruses - 0; Other Eukaryotes - 5 (source: NCBI BLink).			0.907843	0.527458	1.15147	0.299034	0.855328	0.271084	1.08486	0.579925
AT1G07200	Double Clp-N motif-containing P-loop nucleoside triphosphate hydrolases superfamily protein; FUNCTIONS IN: ATP binding; INVOLVED IN: biological_process unknown; LOCATED IN: cellular_component unknown; BEST Arabidopsis thaliana protein match is: Double Clp-N motif-containing P-loop nucleoside triphosphate hydrolases superfamily protein (TAIR:AT2G29970.1); Has 14612 Blast hits to 14412 proteins in …			0.829589	0.227104	0.789007	0.103281	0.971154	0.88575	0.923651	0.629642
AT1G07210	Ribosomal protein S18; FUNCTIONS IN: structural constituent of ribosome; INVOLVED IN: translation; LOCATED IN: ribosome, intracellular; EXPRESSED IN: 24 plant structures; EXPRESSED DURING: 15 growth stages; CONTAINS InterPro DOMAIN/s: Ribosomal protein S18 (InterPro:IPR001648); Has 5527 Blast hits to 5527 proteins in 2078 species: Archae - 0; Bacteria - 4261; Metazoa - 44; Fungi - 19; Plants - 20…			1.37799	0.00423286	1.7022	7.689e-05	0.974508	0.848452	1.20379	0.0634435
AT1G07220	FUNCTIONS IN: molecular_function unknown; INVOLVED IN: biological_process unknown; LOCATED IN: mitochondrion; EXPRESSED IN: 22 plant structures; EXPRESSED DURING: 13 growth stages; CONTAINS InterPro DOMAIN/s: Lipopolysaccharide-modifying protein (InterPro:IPR006598), Protein of unknown function DUF821, CAP10-like (InterPro:IPR008539); BEST Arabidopsis thaliana protein match is: Arabidopsis thalia…			1.27825	0.00520234	2.08745	6.97624e-07	0.997371	0.982965	1.62876	2.208e-05
AT1G07230	non-specific phospholipase C1 (NPC1); FUNCTIONS IN: hydrolase activity, acting on ester bonds; LOCATED IN: endomembrane system; EXPRESSED IN: 23 plant structures; EXPRESSED DURING: 13 growth stages; CONTAINS InterPro DOMAIN/s: Phosphoesterase (InterPro:IPR007312); BEST Arabidopsis thaliana protein match is: non-specific phospholipase C2 (TAIR:AT2G26870.1); Has 30201 Blast hits to 17322 proteins i…	NON-SPECIFIC PHOSPHOLIPASE C1 (NPC1)	NON-SPECIFIC PHOSPHOLIPASE C1 (NPC1)	1.20705	0.0621189	1.22502	0.0376483	1.01649	0.905383	1.03163	0.791814
AT1G07240	UDP-glucosyl transferase 71C5 (UGT71C5); FUNCTIONS IN: quercetin 3-O-glucosyltransferase activity, UDP-glycosyltransferase activity, transferase activity, transferring glycosyl groups; INVOLVED IN: metabolic process; LOCATED IN: cellular_component unknown; EXPRESSED IN: 22 plant structures; EXPRESSED DURING: 13 growth stages; CONTAINS InterPro DOMAIN/s: UDP-glucuronosyl/UDP-glucosyltransferase (I…	UDP-GLUCOSYL TRANSFERASE 71C5 (UGT71C5)	UDP-GLUCOSYL TRANSFERASE 71C5 (UGT71C5)	0.927408	0.748642	2.11036	0.00068398	0.851963	0.439388	1.93868	0.00163397
AT1G07250	UDP-glucosyl transferase 71C4 (UGT71C4); FUNCTIONS IN: quercetin 3-O-glucosyltransferase activity, quercetin 7-O-glucosyltransferase activity, UDP-glucosyltransferase activity, transferase activity, transferring glycosyl groups; INVOLVED IN: metabolic process; LOCATED IN: cellular_component unknown; EXPRESSED IN: 22 plant structures; EXPRESSED DURING: 13 growth stages; CONTAINS InterPro DOMAIN/s:…	UDP-GLUCOSYL TRANSFERASE 71C4 (UGT71C4)	UDP-GLUCOSYL TRANSFERASE 71C4 (UGT71C4)	0.968905	0.851929	0.797613	0.0698478	1.02611	0.882109	0.844699	0.177205
AT1G07260	UDP-glucosyl transferase 71C3 (UGT71C3); FUNCTIONS IN: quercetin 3-O-glucosyltransferase activity, UDP-glycosyltransferase activity, transferase activity, transferring glycosyl groups; INVOLVED IN: metabolic process; LOCATED IN: cellular_component unknown; EXPRESSED IN: 7 plant structures; EXPRESSED DURING: F mature embryo stage, petal differentiation and expansion stage, E expanded cotyledon sta…	UDP-GLUCOSYL TRANSFERASE 71C3 (UGT71C3)	UDP-GLUCOSYL TRANSFERASE 71C3 (UGT71C3)	1.08242	0.657564	0.837459	0.230573	0.937965	0.728172	0.725692	0.0308902
AT1G07270	Cell division control, Cdc6; FUNCTIONS IN: ATP binding; INVOLVED IN: regulation of cell cycle, DNA replication; EXPRESSED IN: 22 plant structures; EXPRESSED DURING: 12 growth stages; CONTAINS InterPro DOMAIN/s: ATPase, AAA-type, core (InterPro:IPR003959), CDC6, C-terminal (InterPro:IPR015163), Cell division control, Cdc6 (InterPro:IPR016314); BEST Arabidopsis thaliana protein match is: cell divis…			1.03699	0.878512	0.678631	0.0261951	1.38147	0.0701639	0.90406	0.597598
AT1G07280	Tetratricopeptide repeat (TPR)-like superfamily protein; FUNCTIONS IN: binding; INVOLVED IN: biological_process unknown; LOCATED IN: chloroplast; EXPRESSED IN: 21 plant structures; EXPRESSED DURING: 13 growth stages; CONTAINS InterPro DOMAIN/s: Tetratricopeptide-like helical (InterPro:IPR011990), Tetratricopeptide repeat-containing (InterPro:IPR013026); BEST Arabidopsis thaliana protein match is:…			1.37333	0.00243434	1.22194	0.030135	0.911572	0.352241	0.811082	0.024304
AT1G07290	Encodes a GDP-mannose transporter.	GOLGI NUCLEOTIDE SUGAR TRANSPORTER 2 (GONST2)	GOLGI NUCLEOTIDE SUGAR TRANSPORTER 2 (GONST2)	0.953292	0.880632	1.11599	0.677321	1.01491	0.966167	1.18813	0.483667
AT1G07300	josephin protein-related; BEST Arabidopsis thaliana protein match is: JOSEPHIN-like protein (TAIR:AT2G29640.1); Has 49 Blast hits to 49 proteins in 11 species: Archae - 0; Bacteria - 0; Metazoa - 0; Fungi - 0; Plants - 49; Viruses - 0; Other Eukaryotes - 0 (source: NCBI BLink).			1.43058	0.00120482	1.56725	0.00017355	0.837415	0.0681486	0.917417	0.375221
AT1G07310	Calcium-dependent lipid-binding (CaLB domain) family protein; CONTAINS InterPro DOMAIN/s: C2 membrane targeting protein (InterPro:IPR018029), C2 calcium/lipid-binding domain, CaLB (InterPro:IPR008973), C2 calcium-dependent membrane targeting (InterPro:IPR000008); BEST Arabidopsis thaliana protein match is: Calcium-dependent lipid-binding (CaLB domain) family protein (TAIR:AT5G23950.1); Has 16203 …			1.49022	2.75824e-05	1.53785	1.23867e-05	0.961187	0.609755	0.991909	0.924232
AT1G07320	encodes a plastid ribosomal protein L4	RIBOSOMAL PROTEIN L4 (RPL4)	EMBRYO DEFECTIVE 2784 (EMB2784);RIBOSOMAL PROTEIN L4 (RPL4)	0.876938	0.061572	0.428869	6.24618e-08	0.934152	0.354734	0.456849	1.12755e-07
AT1G07330	unknown protein; BEST Arabidopsis thaliana protein match is: unknown protein (TAIR:AT2G29620.1); Has 597 Blast hits to 536 proteins in 121 species: Archae - 2; Bacteria - 47; Metazoa - 170; Fungi - 43; Plants - 98; Viruses - 0; Other Eukaryotes - 237 (source: NCBI BLink).			0.834847	0.205492	0.865365	0.295194	0.897433	0.480448	0.930237	0.636114
AT1G07340	sugar transporter 2 (STP2); CONTAINS InterPro DOMAIN/s: Sugar transporter, conserved site (InterPro:IPR005829), Major facilitator superfamily (InterPro:IPR020846), General substrate transporter (InterPro:IPR005828), Sugar/inositol transporter (InterPro:IPR003663), Major facilitator superfamily, general substrate transporter (InterPro:IPR016196); BEST Arabidopsis thaliana protein match is: Major f…	SUGAR TRANSPORTER 2 (STP2)	SUGAR TRANSPORTER 2 (ATSTP2);SUGAR TRANSPORTER 2 (STP2)	1.1923	0.223696	1.31066	0.0483269	0.998879	0.995825	1.09804	0.52889
AT1G07350	Encodes a serine/arginine rich-like protein, SR45a. Involved in the regulation of stress-responsive alternative splicing.	SERINE/ARGININE RICH-LIKE PROTEIN 45A (SR45a)	SERINE/ARGININE RICH-LIKE PROTEIN 45A (SR45a)	0.991463	0.970922	1.28287	0.104862	0.936238	0.734732	1.21141	0.216702
AT1G07360	Encodes MAC5A, a component of the MOS4-associated complex (MAC) that contributes to snc1- mediated autoimmunity. MAC is a highly conserved nuclear protein complex associated with the spliceosome. Homologues include AT1G07360 (MAC5A), AT2G29580 (MAC5B) and AT5G07060 (MAC5C).	MOS4-ASSOCIATED COMPLEX SUBUNIT 5A (MAC5A)	MOS4-ASSOCIATED COMPLEX SUBUNIT 5A (MAC5A)	1.10812	0.244474	1.10706	0.223779	0.994201	0.963278	0.993251	0.951683
AT1G07370	Encodes putative proliferating cell nuclear antigen involved in cell cycle regulation. May be sumoylated.	PROLIFERATING CELLULAR NUCLEAR ANTIGEN 1 (PCNA1)	PROLIFERATING CELLULAR NUCLEAR ANTIGEN 1 (ATPCNA1);PROLIFERATING CELLULAR NUCLEAR ANTIGEN 1 (PCNA1)	1.14808	0.247084	0.871722	0.224581	1.29814	0.0274005	0.985665	0.921917
AT1G07380	Neutral/alkaline non-lysosomal ceramidase; FUNCTIONS IN: ceramidase activity; INVOLVED IN: biological_process unknown; LOCATED IN: plasma membrane; EXPRESSED IN: 23 plant structures; EXPRESSED DURING: 13 growth stages; CONTAINS InterPro DOMAIN/s: Neutral/alkaline nonlysosomal ceramidase (InterPro:IPR006823); BEST Arabidopsis thaliana protein match is: Neutral/alkaline non-lysosomal ceramidase (TA…			1.17454	0.30404	1.50077	0.00818043	1.19721	0.243432	1.52973	0.00618428
AT1G07390	receptor like protein 1 (RLP1); CONTAINS InterPro DOMAIN/s: Leucine-rich repeat, typical subtype (InterPro:IPR003591), Leucine-rich repeat-containing N-terminal domain, type 2 (InterPro:IPR013210), Leucine-rich repeat (InterPro:IPR001611); BEST Arabidopsis thaliana protein match is: receptor like protein 15 (TAIR:AT1G74190.1); Has 131801 Blast hits to 32287 proteins in 1280 species: Archae - 68; …	RECEPTOR LIKE PROTEIN 1 (RLP1)	RECEPTOR LIKE PROTEIN 1 (RLP1);RECEPTOR LIKE PROTEIN 1 (AtRLP1)	1.21196	0.0553644	4.32762	1.7485e-08	1.0403	0.746084	3.71467	3.35326e-08
AT1G07400	HSP20-like chaperones superfamily protein; CONTAINS InterPro DOMAIN/s: Heat shock protein Hsp20 (InterPro:IPR002068), HSP20-like chaperone (InterPro:IPR008978); BEST Arabidopsis thaliana protein match is: HSP20-like chaperones superfamily protein (TAIR:AT1G59860.1); Has 7238 Blast hits to 7237 proteins in 1623 species: Archae - 225; Bacteria - 4290; Metazoa - 129; Fungi - 318; Plants - 1626; Viru…			1.31007	0.382687	1.83189	0.0332226	0.968055	0.937723	1.35364	0.291365
AT1G07410	RAB GTPase homolog A2B (RABA2b); FUNCTIONS IN: GTP binding, GTPase activity; INVOLVED IN: intracellular protein transport, signal transduction, nucleocytoplasmic transport, protein transport, small GTPase mediated signal transduction; LOCATED IN: endosome, plasma membrane, cell plate; EXPRESSED IN: 21 plant structures; EXPRESSED DURING: 7 growth stages; CONTAINS InterPro DOMAIN/s: Ran GTPase (Int…	RAB GTPASE HOMOLOG A2B (RABA2b)	RAB GTPASE HOMOLOG A2B (ATRABA2B);RAB GTPASE HOMOLOG A2B (RABA2b);ARABIDOPSIS RAB GTPASE HOMOLOG A2B (ATRAB-A2B);RAB GTPASE HOMOLOG A2B (RAB-A2B)	0.995947	0.988789	0.896298	0.588248	1.01758	0.949368	0.915765	0.673717
AT1G07420	Arabidopsis thaliana sterol 4-alpha-methyl-oxidase mRNA	STEROL 4-ALPHA-METHYL-OXIDASE 2-1 (SMO2-1)	STEROL 4-ALPHA-METHYL-OXIDASE 2 (ATSMO2);STEROL 4-ALPHA-METHYL-OXIDASE 2-1 (SMO2-1);ARABIDOPSIS THALIANA STEROL 4-ALPHA-METHYL OXIDASE 1 (ATSMO1)	1.62106	0.0127011	1.83949	0.00239359	1.06132	0.800881	1.20433	0.314362
AT1G07430	highly ABA-induced PP2C gene 2 (HAI2); FUNCTIONS IN: protein serine/threonine phosphatase activity, catalytic activity; INVOLVED IN: protein amino acid dephosphorylation; LOCATED IN: protein serine/threonine phosphatase complex; EXPRESSED IN: 17 plant structures; EXPRESSED DURING: 9 growth stages; CONTAINS InterPro DOMAIN/s: Protein phosphatase 2C, manganese/magnesium aspartate binding site (Inte…	HIGHLY ABA-INDUCED PP2C GENE 2 (HAI2)	HIGHLY ABA-INDUCED PP2C GENE 2 (HAI2); (ATAIP1);AKT1 INTERACTING PROTEIN PHOSPHATASE 1 (AIP1)	1.63281	0.0772149	1.51861	0.115594	1.11321	0.751859	1.03536	0.920924
AT1G07440	NAD(P)-binding Rossmann-fold superfamily protein; FUNCTIONS IN: oxidoreductase activity, binding, catalytic activity; INVOLVED IN: response to cadmium ion, response to karrikin; LOCATED IN: cellular_component unknown; EXPRESSED IN: 22 plant structures; EXPRESSED DURING: 13 growth stages; CONTAINS InterPro DOMAIN/s: Short-chain dehydrogenase/reductase, conserved site (InterPro:IPR020904), NAD(P)-b…			1.15457	0.467844	0.617264	0.008982	1.26312	0.206276	0.675295	0.02744
AT1G07450	NAD(P)-binding Rossmann-fold superfamily protein; FUNCTIONS IN: oxidoreductase activity, binding, catalytic activity; INVOLVED IN: oxidation reduction, metabolic process; EXPRESSED IN: 20 plant structures; EXPRESSED DURING: 10 growth stages; CONTAINS InterPro DOMAIN/s: Short-chain dehydrogenase/reductase, conserved site (InterPro:IPR020904), NAD(P)-binding domain (InterPro:IPR016040), Glucose/rib…			1.09223	0.643053	0.348184	1.09783e-05	1.4996	0.016026	0.478046	0.00021401
AT1G07460	Concanavalin A-like lectin family protein; FUNCTIONS IN: carbohydrate binding, binding; INVOLVED IN: biological_process unknown; LOCATED IN: anchored to membrane; CONTAINS InterPro DOMAIN/s: Legume lectin, beta chain (InterPro:IPR001220), Concanavalin A-like lectin/glucanase, subgroup (InterPro:IPR013320), Concanavalin A-like lectin/glucanase (InterPro:IPR008985), Legume lectin, beta chain, Mn/Ca…			1.18278	0.521478	0.791543	0.317187	1.32436	0.245773	0.88629	0.639575
AT1G07470	Transcription factor IIA, alpha/beta subunit; FUNCTIONS IN: RNA polymerase II transcription factor activity, sequence-specific DNA binding transcription factor activity; INVOLVED IN: transcription initiation from RNA polymerase II promoter, transcription; LOCATED IN: transcription factor TFIIA complex; EXPRESSED IN: male gametophyte, pollen tube; EXPRESSED DURING: L mature pollen stage, M germina…			1.06762	0.590786	1.27572	0.0209736	0.924228	0.503499	1.10437	0.35154
AT1G07473	unknown protein; BEST Arabidopsis thaliana protein match is: unknown protein (TAIR:AT1G07476.1); Has 22 Blast hits to 22 proteins in 6 species: Archae - 0; Bacteria - 0; Metazoa - 0; Fungi - 0; Plants - 22; Viruses - 0; Other Eukaryotes - 0 (source: NCBI BLink).			0.889192	0.345915	0.941805	0.643905	1.03728	0.808179	1.09866	0.436623
AT1G07476	unknown protein; FUNCTIONS IN: molecular_function unknown; INVOLVED IN: biological_process unknown; LOCATED IN: chloroplast; BEST Arabidopsis thaliana protein match is: unknown protein (TAIR:AT1G07473.1); Has 23 Blast hits to 23 proteins in 6 species: Archae - 0; Bacteria - 0; Metazoa - 0; Fungi - 0; Plants - 23; Viruses - 0; Other Eukaryotes - 0 (source: NCBI BLink).			0.97219	0.74481	0.986219	0.874065	0.998644	0.990026	1.01306	0.882453
AT1G07480	Transcription factor IIA, alpha/beta subunit; FUNCTIONS IN: RNA polymerase II transcription factor activity, sequence-specific DNA binding transcription factor activity; INVOLVED IN: transcription initiation from RNA polymerase II promoter, transcription; LOCATED IN: transcription factor TFIIA complex; CONTAINS InterPro DOMAIN/s: Transcription factor IIA, alpha/beta subunit (InterPro:IPR004855), …			1.29187	0.0764204	1.42807	0.0134768	0.938306	0.713391	1.03723	0.833597
AT1G07485	unknown protein; FUNCTIONS IN: molecular_function unknown; INVOLVED IN: biological_process unknown; LOCATED IN: cellular_component unknown; EXPRESSED IN: shoot apex, embryo, leaf whorl, pedicel; EXPRESSED DURING: 4 anthesis, D bilateral stage; Has 5 Blast hits to 5 proteins in 3 species: Archae - 0; Bacteria - 0; Metazoa - 0; Fungi - 0; Plants - 5; Viruses - 0; Other Eukaryotes - 0 (source: NCBI …			0.585616	0.0333509	0.550743	0.0158375	0.730065	0.213562	0.68659	0.114797
AT1G07490	ROTUNDIFOLIA like 3 (RTFL3); FUNCTIONS IN: molecular_function unknown; INVOLVED IN: shoot development; LOCATED IN: chloroplast; CONTAINS InterPro DOMAIN/s: DVL (InterPro:IPR012552); BEST Arabidopsis thaliana protein match is: ROTUNDIFOLIA like 5 (TAIR:AT5G59510.1); Has 4671 Blast hits to 722 proteins in 119 species: Archae - 0; Bacteria - 250; Metazoa - 1223; Fungi - 536; Plants - 223; Viruses - …	ROTUNDIFOLIA LIKE 3 (RTFL3)	DEVIL 9 (DVL9);ROTUNDIFOLIA LIKE 3 (RTFL3)	0.623034	0.348233	0.216835	0.00281911	0.819594	0.732879	0.285244	0.00984626
AT1G07500	unknown protein; Has 4 Blast hits to 4 proteins in 3 species: Archae - 0; Bacteria - 0; Metazoa - 0; Fungi - 0; Plants - 4; Viruses - 0; Other Eukaryotes - 0 (source: NCBI BLink).			0.905899	0.599977	0.855506	0.341119	1.18376	0.327415	1.11791	0.517695
AT1G07510	encodes an FtsH protease that is localized to the mitochondrion	FTSH PROTEASE 10 (ftsh10)	FTSH PROTEASE 10 (ftsh10)	0.946006	0.712228	0.970581	0.844286	1.10396	0.467842	1.13264	0.313971
AT1G07520	GRAS family transcription factor; CONTAINS InterPro DOMAIN/s: Transcription factor GRAS (InterPro:IPR005202); BEST Arabidopsis thaliana protein match is: GRAS family transcription factor (TAIR:AT2G29065.1); Has 2426 Blast hits to 2385 proteins in 289 species: Archae - 0; Bacteria - 8; Metazoa - 3; Fungi - 0; Plants - 2411; Viruses - 0; Other Eukaryotes - 4 (source: NCBI BLink).			0.89271	0.420468	1.35592	0.0192332	0.938895	0.686734	1.42607	0.00808991
AT1G07530	Encodes a member of the GRAS family of transcription factors. The protein interacts with the TGA2 transcription factor and affects the transcription of stress-responsive genes. The protein is found in the nucleus and is also exported to the cytoplasm.	SCARECROW-LIKE 14 (SCL14)	SCARECROW-LIKE 14 (SCL14);GRAS (GAI, RGA, SCR) 2 (GRAS2);ARABIDOPSIS THALIANA GRAS (GAI, RGA, SCR) 2 (ATGRAS2)	0.939201	0.698781	0.934735	0.649706	1.17882	0.235466	1.17322	0.225237
AT1G07540	Arabidopsis thaliana telomere-binding protein, putative (At1g07540)	TRF-LIKE 2 (TRFL2)	TRF-LIKE 2 (TRFL2)	0.945046	0.746792	0.959603	0.808129	0.920996	0.617659	0.935183	0.672269
AT1G07550	Leucine-rich repeat protein kinase family protein; FUNCTIONS IN: kinase activity; INVOLVED IN: protein amino acid phosphorylation; LOCATED IN: endomembrane system; EXPRESSED IN: root, leaf; EXPRESSED DURING: LP.08 eight leaves visible; CONTAINS InterPro DOMAIN/s: Protein kinase, ATP binding site (InterPro:IPR017441), Protein kinase, catalytic domain (InterPro:IPR000719), Leucine-rich repeat (Inte…			0.81982	0.17022	0.626072	0.00235462	1.02027	0.92008	0.779148	0.0701111
AT1G07560	Leucine-rich repeat protein kinase family protein; FUNCTIONS IN: kinase activity; INVOLVED IN: protein amino acid phosphorylation; LOCATED IN: endomembrane system; EXPRESSED IN: root; CONTAINS InterPro DOMAIN/s: Protein kinase, ATP binding site (InterPro:IPR017441), Protein kinase, catalytic domain (InterPro:IPR000719), Serine/threonine-protein kinase-like domain (InterPro:IPR017442), Protein kin…			1.02467	0.924857	0.267836	4.83074e-06	0.943041	0.802147	0.246498	2.8932e-06
AT1G07570	Protein kinase capable of phosphorylating tyrosine, serine, and threonine residues	(APK1A)	(APK1A)	0.83447	0.380254	0.968162	0.893628	0.986417	0.961929	1.14446	0.505341
AT1G07590	Tetratricopeptide repeat (TPR)-like superfamily protein; INVOLVED IN: response to cadmium ion; LOCATED IN: mitochondrion; EXPRESSED IN: 12 plant structures; EXPRESSED DURING: 4 anthesis, F mature embryo stage, petal differentiation and expansion stage, E expanded cotyledon stage, D bilateral stage; CONTAINS InterPro DOMAIN/s: Pentatricopeptide repeat (InterPro:IPR002885); BEST Arabidopsis thalian…			0.917004	0.349842	0.91218	0.289023	0.98486	0.898897	0.979678	0.848392
AT1G07600	metallothionein, binds to and detoxifies excess copper and other metals, limiting oxidative damage.	METALLOTHIONEIN 1A (MT1A)	METALLOTHIONEIN 1A (MT1A);METALLOTHIONEIN 1 (MT1);LIGHT STRESS-REGULATED 4 (LSR4);ARABIDOPSIS METALLOTHIONEIN 1 (ATMT1);METALLOTHIONEIN 2 (ATMT-2); (ATMT-Q);METALLOTHIONEIN Q (MT-Q)	1.01546	0.859246	1.0409	0.566863	1.0677	0.343163	1.09445	0.15441
AT1G07610	one of the five metallothioneins (MTs) genes identified in Arabidopsis. MTs are cysteine-rich proteins required for heavy metal tolerance.	METALLOTHIONEIN 1C (MT1C)	METALLOTHIONEIN 1C (MT1C)	1.37395	0.00569261	0.333669	2.3896e-07	0.939318	0.612875	0.228116	2.60354e-08
AT1G07615	GTP-binding protein Obg/CgtA; FUNCTIONS IN: magnesium ion binding, GTP binding, GTPase activity; LOCATED IN: intracellular; EXPRESSED IN: 14 plant structures; EXPRESSED DURING: 6 growth stages; CONTAINS InterPro DOMAIN/s: GTP1/OBG subdomain (InterPro:IPR006169), GTP1/OBG (InterPro:IPR006073), GTP-binding protein, HSR1-related (InterPro:IPR002917), GTP-binding protein Obg/CgtA (InterPro:IPR014100)…			1.12246	0.323475	1.15987	0.169965	1.06131	0.649834	1.09668	0.416573
AT1G07620	ATOBGM; FUNCTIONS IN: magnesium ion binding, GTP binding, GTPase activity; INVOLVED IN: biological_process unknown; LOCATED IN: cellular_component unknown; CONTAINS InterPro DOMAIN/s: GTP-binding protein Obg/CgtA (InterPro:IPR014100); BEST Arabidopsis thaliana protein match is: Protein of unknown function (DUF3741) (TAIR:AT5G02390.1); Has 561 Blast hits to 511 proteins in 87 species: Archae - 0; …	(ATOBGM)	TON1 RECRUITING MOTIF 32 (TRM32); (ATOBGM)	0.760393	0.26873	6.24274	2.74734e-06	0.738783	0.216648	6.06533	3.13866e-06
AT1G07630	Encodes a protein phosphatase 2C like gene, similar to POL. Involved in leaf development. Knockout mutants have abnormally shaped leaves.	POL-LIKE 5 (PLL5)	POL-LIKE 5 (PLL5)	1.1884	0.0623708	2.43925	3.73101e-07	0.952229	0.650019	1.9545	4.06555e-06
AT1G07640	A member of the DOF transcription factors. Prominently expressed in the phloem of leaves and other organs. Expression is induced by wounding, MeJA and insect feeding. Upregulates glucosinolate biosynthesis.	(OBP2)	(OBP2)	1.25481	0.0127082	1.06528	0.486398	1.1545	0.10293	0.98012	0.851285
AT1G07645	dessication-induced 1VOC superfamily protein (DSI-1VOC); FUNCTIONS IN: catalytic activity; LOCATED IN: endomembrane system; EXPRESSED IN: seed; CONTAINS InterPro DOMAIN/s: Glyoxalase/bleomycin resistance protein/dioxygenase (InterPro:IPR004360); Has 35333 Blast hits to 34131 proteins in 2444 species: Archae - 798; Bacteria - 22429; Metazoa - 974; Fungi - 991; Plants - 531; Viruses - 0; Other Euka…	DESSICATION-INDUCED 1VOC SUPERFAMILY PROTEIN (DSI-1VOC)	DESSICATION-INDUCED 1VOC SUPERFAMILY PROTEIN (DSI-1VOC);DESSICATION-INDUCED 1VOC SUPERFAMILY PROTEIN (ATDSI-1VOC)	1.0704	0.664104	0.823939	0.129871	1.44153	0.00886698	1.10962	0.444132
AT1G07650	Leucine-rich repeat transmembrane protein kinase; FUNCTIONS IN: protein serine/threonine kinase activity, kinase activity, ATP binding; INVOLVED IN: transmembrane receptor protein tyrosine kinase signaling pathway, protein amino acid phosphorylation; LOCATED IN: endomembrane system; EXPRESSED IN: 22 plant structures; EXPRESSED DURING: 13 growth stages; CONTAINS InterPro DOMAIN/s: Protein kinase, …			0.69949	7.28722e-07	0.933602	0.0730315	0.987555	0.804446	1.31808	6.06014e-06
AT1G07660	Histone superfamily protein; FUNCTIONS IN: DNA binding; INVOLVED IN: nucleosome assembly; LOCATED IN: plasma membrane, chloroplast; EXPRESSED IN: cultured cell; CONTAINS InterPro DOMAIN/s: Histone H4, conserved site (InterPro:IPR019809), Histone-fold (InterPro:IPR009072), Histone core (InterPro:IPR007125), Histone H4 (InterPro:IPR001951); BEST Arabidopsis thaliana protein match is: Histone superf…			1.04651	0.849326	1.10537	0.613777	0.877037	0.519074	0.926363	0.711064
AT1G07670	endomembrane-type CA-ATPase 4 (ECA4); FUNCTIONS IN: calcium-transporting ATPase activity; INVOLVED IN: cation transport, calcium ion transport, metabolic process, ATP biosynthetic process; LOCATED IN: endoplasmic reticulum, plasma membrane; EXPRESSED IN: guard cell, callus, cultured cell; CONTAINS InterPro DOMAIN/s: ATPase, P-type, ATPase-associated domain (InterPro:IPR008250), ATPase, P-type, ca…	ENDOMEMBRANE-TYPE CA-ATPASE 4 (ECA4)	ENDOMEMBRANE-TYPE CA-ATPASE 4 (ECA4); (ATECA4)	1.04616	0.710462	1.28638	0.0129928	1.16265	0.13869	1.42961	0.00136756
AT1G07680	unknown protein; FUNCTIONS IN: molecular_function unknown; INVOLVED IN: biological_process unknown; LOCATED IN: endomembrane system; BEST Arabidopsis thaliana protein match is: unknown protein (TAIR:AT5G23903.1); Has 7 Blast hits to 7 proteins in 2 species: Archae - 0; Bacteria - 0; Metazoa - 0; Fungi - 0; Plants - 7; Viruses - 0; Other Eukaryotes - 0 (source: NCBI BLink).			1.13098	0.216688	0.983938	0.894128	0.984607	0.908207	0.856598	0.0991722
AT1G07690	FUNCTIONS IN: molecular_function unknown; INVOLVED IN: biological_process unknown; LOCATED IN: endomembrane system; EXPRESSED IN: root; CONTAINS InterPro DOMAIN/s: Orthoreovirus membrane fusion p10 (InterPro:IPR009854); BEST Arabidopsis thaliana protein match is: unknown protein (TAIR:AT1G54950.1); Has 11 Blast hits to 11 proteins in 4 species: Archae - 0; Bacteria - 2; Metazoa - 0; Fungi - 0; Pl…			1.08879	0.675846	1.05514	0.790027	1.11581	0.572117	1.08132	0.682206
AT1G07700	Thioredoxin superfamily protein; INVOLVED IN: cell redox homeostasis; LOCATED IN: chloroplast; EXPRESSED IN: 24 plant structures; EXPRESSED DURING: 15 growth stages; CONTAINS InterPro DOMAIN/s: Thioredoxin fold (InterPro:IPR012335), Thioredoxin, core (InterPro:IPR015467), Thioredoxin-like (InterPro:IPR017936), Thioredoxin domain (InterPro:IPR013766), Thioredoxin-like fold (InterPro:IPR012336); BE…			0.808887	0.0105129	0.888676	0.121713	0.955026	0.614429	1.04923	0.569523
AT1G07702	snoRNA; snoRNA			0.973726	0.889418	1.00717	0.969596	0.930412	0.666948	0.962368	0.821666
AT1G07705	NOT2 / NOT3 / NOT5 family; FUNCTIONS IN: transcription regulator activity; INVOLVED IN: regulation of transcription; LOCATED IN: nucleus, chloroplast; EXPRESSED IN: 23 plant structures; EXPRESSED DURING: 13 growth stages; CONTAINS InterPro DOMAIN/s: NOT2/NOT3/NOT5 (InterPro:IPR007282); BEST Arabidopsis thaliana protein match is: VIRE2 interacting protein 2 (TAIR:AT5G59710.1); Has 3259 Blast hits …			1.18546	0.0196424	1.38408	0.00019581	0.995822	0.968016	1.16268	0.0301185
AT1G07710	Ankyrin repeat family protein; CONTAINS InterPro DOMAIN/s: Ankyrin repeat-containing domain (InterPro:IPR020683), Ankyrin repeat (InterPro:IPR002110); BEST Arabidopsis thaliana protein match is: ankyrin repeat family protein (TAIR:AT5G60070.1); Has 71061 Blast hits to 30444 proteins in 1217 species: Archae - 72; Bacteria - 7320; Metazoa - 31750; Fungi - 7301; Plants - 5738; Viruses - 586; Other E…			1.53215	0.0336892	2.00753	0.00142795	1.01806	0.950518	1.33394	0.130791
AT1G07720	Encodes KCS3, a member of the 3-ketoacyl-CoA synthase family involved in the biosynthesis of VLCFA (very long chain fatty acids).	3-KETOACYL-COA SYNTHASE 3 (KCS3)	3-KETOACYL-COA SYNTHASE 3 (KCS3)	0.810897	0.204897	1.38947	0.03754	1.08712	0.662473	1.86278	0.00077514
AT1G07725	A member of EXO70 gene family, putative exocyst subunits, conserved in land plants. Arabidopsis thaliana contains 23 putative EXO70 genes, which can be classified into eight clusters on the phylogenetic tree.	EXOCYST SUBUNIT EXO70 FAMILY PROTEIN H6 (EXO70H6)	EXOCYST SUBUNIT EXO70 FAMILY PROTEIN H6 (ATEXO70H6);EXOCYST SUBUNIT EXO70 FAMILY PROTEIN H6 (EXO70H6)	1.13609	0.422998	1.00624	0.97487	1.15247	0.364811	1.02074	0.912533
AT1G07728	Potential natural antisense gene, locus overlaps with AT1G07725			0.9602	0.836343	1.20398	0.209413	0.908617	0.579276	1.1393	0.396623
				0.611751	0.00387753	0.500225	0.00025784	0.775467	0.106377	0.634095	0.00518432
AT1G07740	Tetratricopeptide repeat (TPR)-like superfamily protein; FUNCTIONS IN: molecular_function unknown; INVOLVED IN: biological_process unknown; LOCATED IN: mitochondrion; EXPRESSED IN: 10 plant structures; EXPRESSED DURING: 6 growth stages; CONTAINS InterPro DOMAIN/s: Pentatricopeptide repeat (InterPro:IPR002885); BEST Arabidopsis thaliana protein match is: Pentatricopeptide repeat (PPR-like) superfa…			0.781087	0.194618	1.03768	0.873064	0.902849	0.640121	1.19945	0.329109
AT1G07745	Is a suppressor of SNI1. Encodes a member of the RecA/RAD51 family of DNA recombination and repair proteins. Both RAD51 and SNI1 have a dual role in pathogen-related gene transcription and somatic homologous recombination.	HOMOLOG OF RAD51 D (RAD51D)	(ATRAD51D);SUPPRESOR OF SNI1 (SSN1);HOMOLOG OF RAD51 D (RAD51D)	0.897355	0.117033	0.744023	0.00031756	1.0257	0.765451	0.850439	0.0176321
AT1G07747	Encodes a Protease inhibitor/seed storage/LTP family protein			0.957819	0.827588	0.816373	0.172908	1.16088	0.358973	0.989451	0.958002
AT1G07750	RmlC-like cupins superfamily protein; FUNCTIONS IN: copper ion binding, zinc ion binding, nutrient reservoir activity; INVOLVED IN: biological_process unknown; LOCATED IN: cellular_component unknown; EXPRESSED IN: 26 plant structures; EXPRESSED DURING: 14 growth stages; CONTAINS InterPro DOMAIN/s: Cupin, RmlC-type (InterPro:IPR011051), Cupin 1 (InterPro:IPR006045), RmlC-like jelly roll fold (Inte…			1.47084	0.0001868	2.01298	1.0699e-06	1.04884	0.613703	1.43543	0.00026349
AT1G07770	Encodes cytoplasmic ribosomal protein S15a.	RIBOSOMAL PROTEIN S15A (RPS15A)	RIBOSOMAL PROTEIN S15A (RPS15A)	0.8067	0.00988882	0.648874	4.738e-05	0.933052	0.416289	0.750508	0.00118352
AT1G07790	Encodes a histone 2B (H2B) protein.	(HTB1)	(HTB1)	0.874962	0.540614	0.641869	0.0214555	0.964325	0.890302	0.707425	0.0658573
AT1G07795	unknown protein; BEST Arabidopsis thaliana protein match is: unknown protein (TAIR:AT2G28725.1); Has 38 Blast hits to 38 proteins in 11 species: Archae - 0; Bacteria - 0; Metazoa - 0; Fungi - 0; Plants - 38; Viruses - 0; Other Eukaryotes - 0 (source: NCBI BLink).			0.872005	0.479807	0.524037	0.00109646	0.93085	0.740242	0.559399	0.00232295
AT1G07810	Encodes an ER-type Ca2+-pumping ATPase.	ER-TYPE CA2+-ATPASE 1 (ECA1)	ER-TYPE CA2+-ATPASE 1 (ECA1); (ACA3);ARABIDOPSIS THALIANA ER-TYPE CA2+-ATPASE 1 (ATECA1)	1.00498	0.981725	1.41922	0.0146946	0.998722	0.995393	1.41039	0.0162173
AT1G07820	Histone superfamily protein; FUNCTIONS IN: DNA binding; INVOLVED IN: nucleosome assembly; LOCATED IN: nucleus, nucleosome; CONTAINS InterPro DOMAIN/s: Histone-fold (InterPro:IPR009072), Histone H4, conserved site (InterPro:IPR019809), Histone core (InterPro:IPR007125), Histone H4 (InterPro:IPR001951); BEST Arabidopsis thaliana protein match is: Histone superfamily protein (TAIR:AT5G59690.1); Has …			0.983442	0.958525	0.700905	0.0893897	1.17111	0.511884	0.83466	0.412774
AT1G07830	ribosomal protein L29 family protein; FUNCTIONS IN: structural constituent of ribosome; INVOLVED IN: translation; LOCATED IN: mitochondrion, ribosome, mitochondrial ribosome, intracellular; EXPRESSED IN: 22 plant structures; EXPRESSED DURING: 13 growth stages; CONTAINS InterPro DOMAIN/s: Ribosomal protein L47, mitochondrial (InterPro:IPR010729), Ribosomal protein L29 (InterPro:IPR001854); Has 365…			0.879117	0.132854	1.01444	0.892411	0.894412	0.197207	1.03209	0.746076
AT1G07840	Sas10/Utp3/C1D family; CONTAINS InterPro DOMAIN/s: Sas10/Utp3/C1D (InterPro:IPR007146); BEST Arabidopsis thaliana protein match is: Sas10/U3 ribonucleoprotein (Utp) family protein (TAIR:AT2G43650.1); Has 35333 Blast hits to 34131 proteins in 2444 species: Archae - 798; Bacteria - 22429; Metazoa - 974; Fungi - 991; Plants - 531; Viruses - 0; Other Eukaryotes - 9610 (source: NCBI BLink).			0.84967	0.193597	0.958792	0.768804	0.960958	0.798252	1.08437	0.53211
AT1G07850	Protein of unknown function (DUF604); FUNCTIONS IN: transferase activity, transferring glycosyl groups; INVOLVED IN: N-terminal protein myristoylation; LOCATED IN: chloroplast; EXPRESSED IN: petal, leaf whorl, flower; EXPRESSED DURING: 4 anthesis, petal differentiation and expansion stage; CONTAINS InterPro DOMAIN/s: Protein of unknown function DUF604 (InterPro:IPR006740); BEST Arabidopsis thalia…			0.872005	0.653934	0.928639	0.811027	1.0187	0.961478	1.08486	0.789974
AT1G07860	BEST Arabidopsis thaliana protein match is: Protein kinase superfamily protein (TAIR:AT1G07870.2); Has 7 Blast hits to 7 proteins in 4 species: Archae - 0; Bacteria - 0; Metazoa - 0; Fungi - 0; Plants - 7; Viruses - 0; Other Eukaryotes - 0 (source: NCBI BLink).			0.931813	0.896719	0.774872	0.545623	1.15755	0.767621	0.962588	0.941221
AT1G07870	Protein kinase superfamily protein; FUNCTIONS IN: protein serine/threonine kinase activity, protein kinase activity, kinase activity, ATP binding; INVOLVED IN: response to salt stress; EXPRESSED IN: 23 plant structures; EXPRESSED DURING: 13 growth stages; CONTAINS InterPro DOMAIN/s: Protein kinase, ATP binding site (InterPro:IPR017441), Serine/threonine-protein kinase domain (InterPro:IPR002290),…			1.00339	0.988887	1.23362	0.169224	1.17999	0.316084	1.45073	0.0178669
AT1G07880	member of MAP Kinase	(ATMPK13)	(ATMPK13)	1.04051	0.870178	0.965254	0.875709	0.89346	0.588543	0.828843	0.298319
AT1G07885	unknown protein; FUNCTIONS IN: molecular_function unknown; INVOLVED IN: biological_process unknown; LOCATED IN: cellular_component unknown; Has 0 Blast hits to 0 proteins in 0 species (source: NCBI BLink).			1.1231	0.672985	0.970022	0.91749	1.15924	0.574203	1.00124	0.99687
AT1G07890	Encodes a cytosolic ascorbate peroxidase APX1. Ascorbate peroxidases are enzymes that scavenge hydrogen peroxide in plant cells. Eight types of APX have been described for Arabidopsis: three cytosolic (APX1, APX2, APX6), two chloroplastic types (stromal sAPX, thylakoid tAPX), and three microsomal (APX3, APX4, APX5) isoforms. At least part of the induction of heat shock proteins during light stres…	ASCORBATE PEROXIDASE 1 (APX1)	ASCORBATE PEROXIDASE 1 (APX1);MATERNAL EFFECT EMBRYO ARREST 6 (MEE6); (ATAPX01); (ATAPX1); (CS1)	1.28287	0.0272634	1.73677	9.87953e-05	1.0357	0.802867	1.40214	0.00378814
AT1G07900	LOB domain-containing protein 1 (LBD1); CONTAINS InterPro DOMAIN/s: Lateral organ boundaries, LOB (InterPro:IPR004883); BEST Arabidopsis thaliana protein match is: LOB domain-containing protein 11 (TAIR:AT2G28500.1); Has 1035 Blast hits to 1030 proteins in 25 species: Archae - 0; Bacteria - 0; Metazoa - 0; Fungi - 0; Plants - 1035; Viruses - 0; Other Eukaryotes - 0 (source: NCBI BLink).	LOB DOMAIN-CONTAINING PROTEIN 1 (LBD1)	LOB DOMAIN-CONTAINING PROTEIN 1 (LBD1)	0.936027	0.890442	3.52795	0.00134821	0.652906	0.242352	2.46085	0.0118986
AT1G07901	unknown protein; Has 30201 Blast hits to 17322 proteins in 780 species: Archae - 12; Bacteria - 1396; Metazoa - 17338; Fungi - 3422; Plants - 5037; Viruses - 0; Other Eukaryotes - 2996 (source: NCBI BLink).			0.957711	0.899501	1.18647	0.514251	1.03179	0.929495	1.27825	0.323884
AT1G07910	Encodes a tRNA ligase that resembles the yeast Trl1 RNA ligase in structure and function but very different in sequence. Like Trl1, AtRNL consists of two domains ? an N-terminal ligase component and a C-terminal 5'-kinase/2',3'-cyclic phosphodiesterase (CPD) component? that can function in tRNA splicing in vivo when expressed as separate polypeptides. Requires a 2'-PO4 end for tRNA splicing in vi…	RNALIGASE (RNL)	ARABIDOPSIS THALIANA RNA LIGASE (ATRNL);ATRLG1 (AtRLG1);RNALIGASE (RNL)	1.04852	0.66353	1.37868	0.0015536	0.961886	0.728963	1.26476	0.0116578
AT1G07920	GTP binding Elongation factor Tu family protein; FUNCTIONS IN: calmodulin binding, translation elongation factor activity; INVOLVED IN: response to cadmium ion; LOCATED IN: mitochondrion, nucleolus, plasma membrane, chloroplast, membrane; EXPRESSED IN: 6 plant structures; EXPRESSED DURING: seedling growth; CONTAINS InterPro DOMAIN/s: Translation elongation factor EFTu/EF1A, C-terminal (InterPro:I…			1.14188	0.121115	1.04574	0.629207	1.03858	0.711883	0.95114	0.582381
AT1G07930	GTP binding Elongation factor Tu family protein; FUNCTIONS IN: calmodulin binding, translation elongation factor activity; INVOLVED IN: translational elongation; LOCATED IN: mitochondrion, vacuole; EXPRESSED IN: cotyledon, male gametophyte, guard cell, juvenile leaf, leaf; EXPRESSED DURING: seedling growth; CONTAINS InterPro DOMAIN/s: Translation elongation factor EFTu/EF1A, C-terminal (InterPro:…			0.763316	0.0217609	0.897243	0.344036	0.955996	0.749753	1.12373	0.304687
AT1G07940	GTP binding Elongation factor Tu family protein; FUNCTIONS IN: calmodulin binding, translation elongation factor activity; INVOLVED IN: translational elongation; LOCATED IN: mitochondrion, plasma membrane; EXPRESSED IN: guard cell, juvenile leaf, leaf; EXPRESSED DURING: seedling growth; CONTAINS InterPro DOMAIN/s: Translation elongation factor EFTu/EF1A, C-terminal (InterPro:IPR004160), Translati…			1.04805	0.8242	1.1752	0.323648	0.951036	0.811034	1.06642	0.731662
AT1G07950	MED22B; FUNCTIONS IN: RNA polymerase II transcription mediator activity; INVOLVED IN: regulation of transcription from RNA polymerase II promoter; LOCATED IN: mediator complex; CONTAINS InterPro DOMAIN/s: Mediator complex, subunit Med22 (InterPro:IPR009332); BEST Arabidopsis thaliana protein match is: Surfeit locus protein 5 subunit 22 of Mediator complex (TAIR:AT1G16430.1); Has 245 Blast hits to…	(MED22B)	(MED22B)	1.0733	0.779845	1.07957	0.741089	1.02876	0.920285	1.03477	0.892243
AT1G07960	Encodes a protein disulfide isomerase-like (PDIL) protein, a member of a multigene family within the thioredoxin (TRX) superfamily.	PDI-LIKE 5-1 (PDIL5-1)	PDI-LIKE 5-1 (PDIL5-1);PDI-LIKE 5-1 (ATPDIL5-1)	0.72308	0.00477557	0.794467	0.0279253	1.00991	0.949383	1.10962	0.326736
AT1G07970	CONTAINS InterPro DOMAIN/s: Cytochrome B561-related, N-terminal (InterPro:IPR019176); Has 215 Blast hits to 213 proteins in 79 species: Archae - 0; Bacteria - 6; Metazoa - 131; Fungi - 22; Plants - 42; Viruses - 0; Other Eukaryotes - 14 (source: NCBI BLink).			1.18894	0.102844	1.16647	0.129133	0.976048	0.861782	0.957603	0.71572
AT1G07980	"nuclear factor Y, subunit C10" (NF-YC10); FUNCTIONS IN: sequence-specific DNA binding transcription factor activity; INVOLVED IN: regulation of transcription; LOCATED IN: intracellular, chloroplast; EXPRESSED IN: 21 plant structures; EXPRESSED DURING: 13 growth stages; CONTAINS InterPro DOMAIN/s: Transcription factor CBF/NF-Y/archaeal histone (InterPro:IPR003958), Histone-fold (InterPro:IPR00907…	"NUCLEAR FACTOR Y, SUBUNIT C10" (NF-YC10)	"NUCLEAR FACTOR Y, SUBUNIT C10" (NF-YC10)	0.995498	0.974688	1.1007	0.311841	0.982284	0.890054	1.08609	0.393125
AT1G07985	Expressed protein; FUNCTIONS IN: molecular_function unknown; INVOLVED IN: biological_process unknown; LOCATED IN: chloroplast; Has 35333 Blast hits to 34131 proteins in 2444 species: Archae - 798; Bacteria - 22429; Metazoa - 974; Fungi - 991; Plants - 531; Viruses - 0; Other Eukaryotes - 9610 (source: NCBI BLink).			1.35151	0.151143	1.80605	0.00594658	1.09843	0.706701	1.46786	0.0559463
AT1G07990	SIT4 phosphatase-associated family protein; INVOLVED IN: biological_process unknown; LOCATED IN: endomembrane system; EXPRESSED IN: 23 plant structures; EXPRESSED DURING: 13 growth stages; CONTAINS InterPro DOMAIN/s: SIT4 phosphatase-associated protein (InterPro:IPR007587); BEST Arabidopsis thaliana protein match is: SIT4 phosphatase-associated family protein (TAIR:AT2G28360.1); Has 1048 Blast hi…			1.02652	0.467836	1.02457	0.476742	1.0779	0.0259919	1.07584	0.024358
AT1G08000	Encodes a member of the GATA factor family of zinc finger transcription factors.	GATA TRANSCRIPTION FACTOR 10 (GATA10)	GATA TRANSCRIPTION FACTOR 10 (GATA10)	1.8544	7.06711e-06	1.16045	0.0834225	1.02942	0.797196	0.644191	0.00010913
AT1G08005	BEST Arabidopsis thaliana protein match is: SIT4 phosphatase-associated family protein (TAIR:AT1G07990.1); Has 17 Blast hits to 17 proteins in 3 species: Archae - 0; Bacteria - 0; Metazoa - 0; Fungi - 0; Plants - 17; Viruses - 0; Other Eukaryotes - 0 (source: NCBI BLink).			0.947822	0.775004	1.12484	0.445161	1.03949	0.84295	1.23362	0.147662
AT1G08010	Encodes a member of the GATA factor family of zinc finger transcription factors.	GATA TRANSCRIPTION FACTOR 11 (GATA11)	GATA TRANSCRIPTION FACTOR 11 (GATA11)	1.32046	0.0114797	0.993891	0.964718	0.882529	0.248839	0.664265	0.00070438
AT1G08030	Encodes a tyrosylprotein sulfotransferase (TPST). This protein is a 500-aa type I transmembrane protein that shows no sequence similarity to animal TPSTs. Activity confirmed by protein expression in yeast. TPST is expressed throughout the plant body, and the highest levels of expression are in the root apical meristem. TPST acts in the auxin pathway to maintain postembryonic root stem cell niche …	TYROSYLPROTEIN SULFOTRANSFERASE (TPST)	TYROSYLPROTEIN SULFOTRANSFERASE (TPST);ACTIVE QUIESCENT CENTER1 (AQC1)	0.853898	0.0590198	1.0195	0.848948	1.06483	0.491611	1.27134	0.00540653
AT1G08032	unknown protein; FUNCTIONS IN: molecular_function unknown; INVOLVED IN: biological_process unknown; LOCATED IN: cellular_component unknown; Has 0 Blast hits to 0 proteins in 0 species (source: NCBI BLink).			0.948411	0.676711	1.00467	0.973899	0.9958	0.979235	1.05487	0.649552
AT1G08035	unknown protein; BEST Arabidopsis thaliana protein match is: unknown protein (TAIR:AT2G28330.1); Has 10 Blast hits to 10 proteins in 3 species: Archae - 0; Bacteria - 0; Metazoa - 0; Fungi - 0; Plants - 10; Viruses - 0; Other Eukaryotes - 0 (source: NCBI BLink).			1.38391	0.122278	0.953893	0.853484	0.947971	0.844127	0.653414	0.0365876
AT1G08040	Protein of unknown function (DUF707); FUNCTIONS IN: molecular_function unknown; INVOLVED IN: biological_process unknown; EXPRESSED IN: 25 plant structures; EXPRESSED DURING: 15 growth stages; CONTAINS InterPro DOMAIN/s: Protein of unknown function DUF707 (InterPro:IPR007877); BEST Arabidopsis thaliana protein match is: Protein of unknown function (DUF707) (TAIR:AT2G28310.3); Has 328 Blast hits to…			1.00816	0.979841	0.884902	0.591928	1.17691	0.484062	1.03302	0.902808
[truncated: 27,059 more rows]

## Sheet: Supplemental_Table_3
Supplemental Table S3: GO Term enrichment analysis for up- and downregulated transcripts from 17-day-old wildtype and naa20 seedlings grown on 1xMS medium supplemented with 2 mM DTT under short-day conditions. Total RNA was extracted from 17-day-old naa20 and wildtype seedlings grown on 1 x MS medium with or without 2 mM under short-day conditions (n = 3). The transcripts were analyzed via an Aff…
GO-Term	Count	p-value	Genes	Fold Enrichment
[truncated: 203 more rows]

## Sheet: Supplemental_Table_4
Supplemental Table S4: Expression data of cytosolic and ER-localized heat-shock proteins in 17-day-old wildtype and naa20 seedlings grown on 1xMS medium with or without 2 mM DTT under short-day conditions (data selected from Supplemental Table 2).
[truncated: 18 more rows]

[truncated: 2 more sheets: Supplemental_Table_5, Supplemental_Table_6]
